# Supplementary material for: 19-Ferrocenyl-18-oxa-8,16-diaza­penta­cyclo­[8.6.3.01,10.02,7.012,16]nona­deca-2(7),3,5-triene-9,17-dione
Source: Acta Crystallogr Sect E Struct Rep Online. 2010 Nov 10;66(Pt 12):m1543. doi: 10.1107/S1600536810045459 (PMC3011590; doi:10.1107/S1600536810045459)
Supplement: Supplementary file 2 [file e-66-m1543-Isup2.hkl]

#
# h,k,l, Fc-squared, Fo-squared, sigma(Fo-squared) and status flag
#
data_I
_shelx_title ' P2(1)/c'
_shelx_refln_list_code          4
_shelx_F_calc_maximum      234.09
_exptl_crystal_F_000       976.00
_reflns_d_resolution_high  0.7495
 
loop_
 _symmetry_equiv_pos_as_xyz
 'x, y, z'
 '-x, y+1/2, -z+1/2'
 '-x, -y, -z'
 'x, -y-1/2, z-1/2'
 
_cell_length_a     9.6486
_cell_length_b    18.8900
_cell_length_c    11.8207
_cell_angle_alpha  90.000
_cell_angle_beta   93.248
_cell_angle_gamma  90.000
 
_shelx_F_squared_multiplier     1.000
 
loop_
 _refln_index_h
 _refln_index_k
 _refln_index_l
 _refln_F_squared_calc
 _refln_F_squared_meas
 _refln_F_squared_sigma
 _refln_observed_status
   1   0   0     4514.82     5820.63    148.31 o
   2   0   0    17650.62    20421.51    329.27 o
   3   0   0     4443.41     4558.49    109.21 o
   4   0   0     2612.65     2982.55     57.64 o
   5   0   0     4835.34     5108.51     90.96 o
   6   0   0     3118.71     3031.61     59.81 o
   7   0   0        1.12       -8.65      8.65 o
   8   0   0     3215.47     3254.32     67.80 o
   9   0   0     1441.40     1421.38     40.09 o
  10   0   0      767.40      841.04     40.36 o
  11   0   0       85.09      124.68     20.75 o
  12   0   0       26.13       28.26     19.93 o
   1   1   0     1112.30     1178.04     18.14 o
   2   1   0    22830.65    26203.71    297.97 o
   3   1   0     6721.42     7207.85     85.16 o
   4   1   0     1288.14     1264.12     19.54 o
   5   1   0       10.27       -6.02      6.02 o
   6   1   0      632.35      578.40     15.63 o
   7   1   0     1975.72     1956.18     31.53 o
   8   1   0        3.59       -4.13      7.75 o
   9   1   0        6.22        0.58      8.55 o
  10   1   0      272.77      306.18     16.37 o
  11   1   0       23.24        7.94     10.43 o
  12   1   0      280.25      291.73     20.47 o
   0   2   0    25772.28    27504.73    423.94 o
   1   2   0     2226.40     2354.44     32.23 o
   2   2   0     5847.45     6021.88     86.42 o
   3   2   0     1017.73     1122.82     18.40 o
   4   2   0      358.99      385.40      9.52 o
   5   2   0     2202.26     2259.90     32.24 o
   6   2   0      404.97      399.71     13.66 o
   7   2   0       39.81       48.34      7.34 o
   8   2   0     1594.23     1665.07     32.88 o
   9   2   0     1832.12     1878.29     37.10 o
  10   2   0        0.96       -5.37      9.45 o
  11   2   0       51.56       42.36     11.70 o
  12   2   0        0.52      -14.21     14.21 o
   1   3   0     3127.16     3344.83     59.05 o
   2   3   0       10.86       23.64      3.73 o
   3   3   0       81.43       79.84      5.29 o
   4   3   0       15.35       26.01      4.28 o
   5   3   0      666.75      599.99     15.14 o
   6   3   0      459.77      551.86     15.39 o
   7   3   0        0.00        0.63      9.06 o
   8   3   0      171.63      152.63     17.06 o
   9   3   0        3.92        9.85      8.84 o
  10   3   0       49.00       43.30     10.70 o
  11   3   0       25.66       18.10     10.83 o
  12   3   0       31.03       15.45     12.43 o
   0   4   0    13149.72    14180.32    173.09 o
   1   4   0     2545.09     2542.46     33.13 o
   2   4   0      720.35      772.70     11.49 o
   3   4   0      487.80      416.28      8.83 o
   4   4   0     1235.47     1358.60     22.44 o
   5   4   0      104.13       91.82      7.63 o
   6   4   0      659.64      660.16     16.83 o
   7   4   0        7.41       -4.67      6.86 o
   8   4   0       50.33       44.40     10.09 o
   9   4   0       41.92       29.18      9.13 o
  10   4   0      211.33      202.19     14.94 o
  11   4   0        6.93       -2.26     10.32 o
  12   4   0       63.89       51.97     13.35 o
   1   5   0     2671.04     2680.78     31.83 o
   2   5   0     9352.67     9532.25    108.44 o
   3   5   0      608.88      592.86     11.94 o
   4   5   0     1522.03     1498.33     22.24 o
   5   5   0      787.42      731.34     16.20 o
   6   5   0       82.29       63.04      7.58 o
   7   5   0     1081.36     1038.22     23.21 o
   8   5   0       16.01       22.28      8.02 o
   9   5   0       28.63       40.35      9.54 o
  10   5   0      163.73      139.72     12.82 o
  11   5   0        0.18       -8.82     10.02 o
  12   5   0       80.49       58.83     15.55 o
   0   6   0       54.77       76.64      4.93 o
   1   6   0     1650.23     1816.43     22.70 o
   2   6   0     3643.30     3810.47     49.98 o
   3   6   0     5765.15     5724.75     67.45 o
   4   6   0     1975.84     2098.60     29.08 o
   5   6   0     5759.94     5330.95     66.17 o
   6   6   0     1477.41     1465.21     24.33 o
   7   6   0      292.24      289.88     12.48 o
   8   6   0      800.64      812.10     21.82 o
   9   6   0      586.20      608.18     23.26 o
  10   6   0       12.78       -0.79      9.07 o
  11   6   0       64.03       86.85     14.92 o
  12   6   0       58.86       45.62     14.66 o
   1   7   0       15.39       52.80      3.23 o
   2   7   0     5915.88     6030.68     69.73 o
   3   7   0     1248.35     1257.22     18.27 o
   4   7   0     1686.04     1517.15     22.73 o
   5   7   0      458.74      465.90     12.00 o
   6   7   0      233.92      253.89      9.82 o
   7   7   0      821.40      803.83     20.62 o
   8   7   0       23.90       -0.76      6.65 o
   9   7   0      159.24      161.88     13.04 o
  10   7   0      267.92      242.11     17.36 o
  11   7   0        5.78       20.02     12.04 o
  12   7   0       73.02       61.31     16.01 o
   0   8   0    11662.56    11932.03    166.60 o
   1   8   0     1752.82     1657.33     20.43 o
   2   8   0      400.04      443.52      8.99 o
   3   8   0     2108.28     2119.78     31.19 o
   4   8   0      117.87      110.98      7.60 o
   5   8   0     2397.64     2288.81     32.71 o
   6   8   0      719.68      689.17     17.76 o
   7   8   0       30.55       10.89      7.54 o
   8   8   0        8.12       -0.37     11.95 o
   9   8   0        4.65       -8.99      8.99 o
  10   8   0       76.96       82.84     13.51 o
  11   8   0       61.40       90.09     22.75 o
  12   8   0        0.60        2.85     14.51 o
   1   9   0      251.23      251.11      6.21 o
   2   9   0      445.15      526.78     10.17 o
   3   9   0       46.74       48.60      5.36 o
   4   9   0        3.04        7.06      4.22 o
   5   9   0        1.28       -2.21      4.89 o
   6   9   0       21.16       15.80      6.73 o
   7   9   0       17.52       34.76     18.18 o
   8   9   0       14.96       15.05     11.11 o
   9   9   0       42.86       37.48     11.18 o
  10   9   0       31.82        6.63     11.27 o
  11   9   0       15.48       25.79     13.52 o
   0  10   0     4104.34     4381.06     70.18 o
   1  10   0        0.48       12.07      3.27 o
   2  10   0     1358.37     1489.98     21.11 o
   3  10   0        3.38       -4.12      4.12 o
   4  10   0        1.30        7.42      6.15 o
   5  10   0      194.69      180.57     11.72 o
   6  10   0      161.03      157.35     11.98 o
   7  10   0      400.02      420.85     24.67 o
   8  10   0      141.60      106.14     13.25 o
   9  10   0       56.00       45.57     11.58 o
  10  10   0        0.11      -10.48     10.48 o
  11  10   0        0.20       -2.12     12.28 o
   1  11   0       83.95       48.34      4.70 o
   2  11   0     1807.05     1743.91     24.22 o
   3  11   0       95.44       96.57      5.85 o
   4  11   0     1537.24     1463.06     22.85 o
   5  11   0       85.64       99.91     16.66 o
   6  11   0      237.11      241.31     17.64 o
   7  11   0      149.47      154.67     13.18 o
   8  11   0       90.18       77.74     12.27 o
   9  11   0       29.93       18.28     11.03 o
  10  11   0      341.28      364.83     38.24 o
  11  11   0       27.45       12.76     13.64 o
   0  12   0     6329.80     6382.37     93.82 o
   1  12   0      604.67      623.24     12.96 o
   2  12   0     1177.05     1158.42     17.05 o
   3  12   0      518.43      484.08     11.25 o
   4  12   0        3.36        6.52      5.71 o
   5  12   0       95.87       99.37     12.04 o
   6  12   0      509.64      526.34     19.88 o
   7  12   0        0.01        4.74      8.90 o
   8  12   0      386.69      393.61     27.92 o
   9  12   0       66.83       56.95     12.92 o
  10  12   0      119.95      154.06     16.66 o
  11  12   0       91.31       97.29     17.02 o
   1  13   0      969.60      937.18     17.01 o
   2  13   0      279.31      248.00      9.01 o
   3  13   0      136.88      167.47      7.25 o
   4  13   0      265.28      288.21     15.70 o
   5  13   0      235.74      210.43     15.29 o
   6  13   0      232.72      230.37     14.70 o
   7  13   0      242.37      266.76     24.55 o
   8  13   0       40.56       34.53     11.51 o
   9  13   0        0.81       -5.48     10.46 o
  10  13   0       46.65       54.53     13.99 o
   0  14   0       97.30      108.70     10.09 o
   1  14   0        1.04        4.26      6.15 o
   2  14   0      132.40      121.68      9.49 o
   3  14   0      352.69      352.17     15.11 o
   4  14   0       99.30      107.35     12.00 o
   5  14   0        5.03       -8.65      8.65 o
   6  14   0       10.33       13.31      9.58 o
   7  14   0       12.01        7.33      9.83 o
   8  14   0      162.75      146.94     15.10 o
   9  14   0       74.86       71.58     13.89 o
  10  14   0        0.80      -12.44     12.44 o
   1  15   0      200.18      204.41     14.08 o
   2  15   0        1.13       -1.44      6.58 o
   3  15   0      228.11      236.20     13.12 o
   4  15   0        4.20        1.27      7.35 o
   5  15   0       11.74        4.65      9.77 o
   6  15   0       37.50       42.12     10.82 o
   7  15   0        5.09      -12.04     12.04 o
   8  15   0        3.58       -7.46     10.67 o
   9  15   0        0.33      -10.85     11.73 o
  10  15   0        5.93        5.16     13.76 o
   0  16   0      299.75      291.02     21.00 o
   1  16   0        3.93       -7.33      7.51 o
   2  16   0        9.83       10.43      8.47 o
   3  16   0      591.95      582.30     22.39 o
   4  16   0      247.46      241.44     14.36 o
   5  16   0      127.96       92.62     13.60 o
   6  16   0       11.58       20.80     10.58 o
   7  16   0       29.65       25.17     11.49 o
   8  16   0      115.76      110.63     15.14 o
   9  16   0       37.62       23.79     13.30 o
   1  17   0      100.57       96.95     12.57 o
   2  17   0        1.19       -3.47      8.47 o
   3  17   0      234.21      214.97     16.48 o
   4  17   0       91.33      101.90     12.45 o
   5  17   0      225.27      223.58     17.26 o
   6  17   0        5.91        0.83     10.64 o
   7  17   0      121.87      115.14     14.76 o
   8  17   0       25.27       21.65     12.66 o
   9  17   0       27.31       32.16     18.54 o
   0  18   0      559.53      661.43     44.05 o
   1  18   0      237.41      223.05     18.36 o
   2  18   0      208.87      211.38     16.78 o
   3  18   0     1541.98     1664.71     44.67 o
   4  18   0       85.88       75.66     13.45 o
   5  18   0      589.84      612.83     24.72 o
   6  18   0      258.97      262.86     17.85 o
   7  18   0        0.49       -8.39     11.14 o
   8  18   0       86.13       91.93     15.59 o
   1  19   0      131.33      126.23     26.54 o
   2  19   0        1.32       -8.89      9.37 o
   3  19   0      166.00      153.11     16.27 o
   4  19   0      353.86      350.62     21.48 o
   5  19   0       83.82       54.30     14.09 o
   6  19   0       12.20       24.59     13.23 o
   7  19   0       38.51       27.94     11.28 o
   8  19   0       16.62        7.02     13.73 o
   0  20   0      103.82       96.17     26.68 o
   1  20   0       95.11       98.80     14.89 o
   2  20   0      107.52      113.67     15.31 o
   3  20   0      205.39      198.22     18.18 o
   4  20   0        4.37       -0.13     11.09 o
   5  20   0       91.34       97.20     19.79 o
   6  20   0       79.79       58.61     19.81 o
   7  20   0       23.77       24.92     12.85 o
   1  21   0        2.61        7.39     11.99 o
   2  21   0       14.78       23.67     12.42 o
   3  21   0        3.98       -5.08     11.81 o
   4  21   0       13.35        4.00     11.79 o
   5  21   0       48.26       45.44     14.63 o
   6  21   0        0.49        4.02     13.26 o
   7  21   0       30.20       34.33     17.26 o
   0  22   0       48.34       91.83     27.92 o
   1  22   0        0.96      -13.82     13.82 o
   2  22   0       17.19        7.91     13.71 o
   3  22   0        2.20       -5.20     11.92 o
   4  22   0       32.00       35.07     14.32 o
   5  22   0       88.28       88.98     17.06 o
   6  22   0        5.40      -12.34     18.41 o
   1  23   0       69.10       35.52     17.97 o
   2  23   0      197.32      223.91     21.47 o
   3  23   0       23.05        0.72     13.01 o
   4  23   0        8.58        5.08     13.90 o
   5  23   0        5.28        2.35     22.49 o
   0  24   0      109.37      120.37     32.89 o
   1  24   0        0.13       -4.66     16.45 o
   2  24   0       14.06       14.77     14.66 o
   3  24   0       85.24       86.76     17.92 o
   1  25   0        5.06       30.40     19.30 o
 -12   1   1        8.13        7.61     11.70 o
 -11   1   1      159.77      143.74     14.00 o
 -10   1   1        9.25        4.09      8.60 o
  -9   1   1      336.36      360.27     16.01 o
  -8   1   1      513.18      546.80     22.43 o
  -7   1   1      137.24      139.47      8.90 o
  -6   1   1      102.77      130.06      7.61 o
  -5   1   1      980.78      972.33     17.54 o
  -4   1   1      131.78      121.99      5.54 o
  -3   1   1     2101.02     2414.56     37.78 o
  -2   1   1     6342.74     7229.76    104.99 o
  -1   1   1     1603.79     1601.01     23.94 o
   0   1   1       59.68      110.78      2.46 o
   1   1   1        9.76       21.71      1.31 o
   2   1   1     7980.79     8249.68    115.60 o
   3   1   1        3.18       -0.42      2.62 o
   4   1   1      645.86      603.50     11.92 o
   5   1   1      156.75      125.09      6.58 o
   6   1   1     1315.14     1333.65     24.46 o
   7   1   1       53.36       71.77      9.13 o
   8   1   1      232.60      233.35     11.77 o
   9   1   1       41.05       37.37      8.95 o
  10   1   1      102.59       85.63     11.68 o
  11   1   1        9.50        7.82     10.71 o
  12   1   1       46.96       45.66     14.52 o
 -12   2   1       11.54        4.69     11.78 o
 -11   2   1        0.03       -9.74      9.74 o
 -10   2   1       40.72       31.50     10.08 o
  -9   2   1      992.34     1013.38     25.94 o
  -8   2   1       32.69       35.11      8.02 o
  -7   2   1     1452.28     1404.98     25.36 o
  -6   2   1       47.48       69.70      6.40 o
  -5   2   1       69.89       80.19      6.43 o
  -4   2   1      124.12       92.09      5.05 o
  -3   2   1       63.74      101.45      4.59 o
  -2   2   1     3748.80     3893.94     57.94 o
  -1   2   1    54796.10    61581.46    747.75 o
   0   2   1       20.87       17.81      2.44 o
   1   2   1    43460.94    45131.14    621.43 o
   2   2   1    16301.03    16042.61    299.22 o
   3   2   1     1091.49     1082.16     18.61 o
   4   2   1     1408.73     1302.20     22.07 o
   5   2   1     1268.21     1260.24     22.75 o
   6   2   1      120.72      113.16     10.03 o
   7   2   1     1177.54     1161.60     32.01 o
   8   2   1      425.42      456.41     16.63 o
   9   2   1      525.90      560.18     20.40 o
  10   2   1      249.56      253.69     15.42 o
  11   2   1       20.34      -10.11     10.11 o
  12   2   1       59.56       53.05     14.81 o
 -12   3   1        0.17      -11.04     11.04 o
 -11   3   1      375.45      393.62     18.81 o
 -10   3   1       36.04       45.35     10.52 o
  -9   3   1      194.62      216.38     13.73 o
  -8   3   1      153.08      160.60     11.58 o
  -7   3   1      453.15      391.41     14.32 o
  -6   3   1      395.38      387.59     12.77 o
  -5   3   1     4804.82     5011.06     69.27 o
  -4   3   1       11.09        8.76      3.61 o
  -3   3   1     2290.75     2626.38     41.52 o
  -2   3   1     8610.08     9372.18    117.68 o
  -1   3   1       11.99       23.69      2.07 o
   0   3   1     5366.21     5795.70     60.91 o
   1   3   1     9018.62     9543.32     99.15 o
   2   3   1     1337.12     1540.15     18.53 o
   3   3   1     7940.93     7817.79     99.33 o
   4   3   1     1948.87     2073.89     31.79 o
   5   3   1     1137.14     1082.26     20.73 o
   6   3   1     3790.43     3748.44     55.32 o
   7   3   1      151.18      151.12     10.45 o
   8   3   1      405.15      406.46     15.71 o
   9   3   1      314.20      348.27     15.96 o
  10   3   1       28.93       17.35      9.99 o
  11   3   1      171.25      173.22     15.01 o
  12   3   1       71.11       92.75     17.11 o
 -12   4   1       45.35        6.14     12.10 o
 -11   4   1        1.17       -2.67      9.75 o
 -10   4   1      283.18      293.54     16.00 o
  -9   4   1      828.83      870.36     23.74 o
  -8   4   1      428.51      438.97     16.24 o
  -7   4   1     2369.18     2493.48     41.40 o
  -6   4   1      442.14      400.03     13.35 o
  -5   4   1       55.46       55.96      6.07 o
  -4   4   1      517.08      458.83     11.30 o
  -3   4   1      750.76      633.50     12.15 o
  -2   4   1     5985.53     6621.16     76.34 o
  -1   4   1      767.89      792.60     11.30 o
   0   4   1      561.34      569.52      8.24 o
   1   4   1      660.91      671.59      9.04 o
   2   4   1     4084.98     4189.08     45.23 o
   3   4   1     3449.06     3655.37     44.93 o
   4   4   1     1667.99     1495.38     24.19 o
   5   4   1      540.83      495.99     13.44 o
   6   4   1       35.06       25.79      6.52 o
   7   4   1     1398.52     1421.82     28.04 o
   8   4   1      453.62      443.94     16.64 o
   9   4   1       48.95       41.35      9.86 o
  10   4   1      178.17      210.00     14.75 o
  11   4   1       96.98       71.08     12.71 o
  12   4   1        0.32      -14.24     14.24 o
 -12   5   1       11.06       15.34     13.17 o
 -11   5   1       51.76       36.03     11.60 o
 -10   5   1       20.46       21.89      9.70 o
  -9   5   1        1.38       -7.86      7.86 o
  -8   5   1        3.75       -2.62      7.08 o
  -7   5   1      289.35      303.15     12.85 o
  -6   5   1      100.68      110.04      9.31 o
  -5   5   1     1273.74     1266.46     22.74 o
  -4   5   1      159.54      143.68      6.09 o
  -3   5   1     1808.47     1883.51     27.70 o
  -2   5   1      259.03      244.89      5.92 o
  -1   5   1     3924.38     3880.05     42.27 o
   0   5   1     2571.11     2459.26     25.93 o
   1   5   1     9734.77     9850.86     96.47 o
   2   5   1     1092.21     1206.87     14.99 o
   3   5   1     3868.77     3825.23     43.05 o
   4   5   1      675.75      735.57     13.49 o
   5   5   1     1286.88     1415.58     31.43 o
   6   5   1      940.11      899.30     17.70 o
   7   5   1       28.37       26.66      7.54 o
   8   5   1       27.95       12.97     10.73 o
   9   5   1      407.14      389.40     16.59 o
  10   5   1       16.38       19.67      9.80 o
  11   5   1      104.57       99.85     13.28 o
  12   5   1        8.68        7.02     16.28 o
 -12   6   1        2.07       -6.78     12.93 o
 -11   6   1        0.75       -2.24     11.74 o
 -10   6   1        0.02        4.06      9.02 o
  -9   6   1       42.50       17.89     11.72 o
  -8   6   1       61.99       21.70      8.62 o
  -7   6   1       80.59       78.01      8.59 o
  -6   6   1       23.49       26.17      5.87 o
  -5   6   1      286.24      299.06      9.62 o
  -4   6   1      412.68      500.13     11.84 o
  -3   6   1       12.23        6.56      2.97 o
  -2   6   1        9.76       13.85      3.13 o
  -1   6   1        1.17        6.09      2.40 o
   0   6   1      469.60      419.89      6.70 o
   1   6   1     6216.96     6435.39     68.48 o
   2   6   1     2210.42     2162.21     24.89 o
   3   6   1      442.81      426.41      9.22 o
   4   6   1      137.82      136.62      6.46 o
   5   6   1     1663.77     1715.05     47.27 o
   6   6   1        8.18       12.36      4.79 o
   7   6   1       26.21       39.08      7.82 o
   8   6   1       31.16       27.08      8.21 o
   9   6   1       31.48       32.08      9.62 o
  10   6   1       64.43       65.32     11.22 o
  11   6   1        0.05       -1.11     11.46 o
  12   6   1        5.47      -10.65     14.56 o
 -12   7   1        1.86       -1.95     13.30 o
 -11   7   1      149.39      146.58     18.90 o
 -10   7   1        0.27       -9.68      9.68 o
  -9   7   1       56.37       49.05      9.88 o
  -8   7   1       32.98        7.87     11.96 o
  -7   7   1      324.04      316.45     16.26 o
  -6   7   1      168.42      159.60     13.34 o
  -5   7   1      469.31      463.73     12.08 o
  -4   7   1     1228.43     1349.91     22.71 o
  -3   7   1      371.10      342.75      8.25 o
  -2   7   1        2.50       12.90      3.37 o
  -1   7   1     3742.03     3828.22     49.66 o
   0   7   1       39.75       32.10      2.26 o
   1   7   1     3514.19     3861.31     42.65 o
   2   7   1     1169.10     1446.73     25.71 o
   3   7   1     3658.23     3620.55     40.75 o
   4   7   1      131.09      122.99      5.51 o
   5   7   1       15.42       20.36      4.62 o
   6   7   1      233.04      172.81     10.15 o
   7   7   1      135.45       99.81      9.53 o
   8   7   1      322.17      339.93     16.56 o
   9   7   1        4.27        9.54      8.43 o
  10   7   1       33.67       22.45     11.68 o
  11   7   1       78.36       56.40     14.12 o
  12   7   1        6.27        3.32     16.14 o
 -12   8   1       46.86       55.83     15.36 o
 -11   8   1       15.58       -4.41     11.94 o
 -10   8   1       65.49       62.43     13.55 o
  -9   8   1      363.59      363.64     18.40 o
  -8   8   1     1357.36     1228.24     27.49 o
  -7   8   1     1307.41     1316.29     27.41 o
  -6   8   1      306.02      281.77     11.71 o
  -5   8   1     2083.85     2072.23     30.51 o
  -4   8   1     7936.29     8019.39    104.33 o
  -3   8   1      942.32      928.17     17.06 o
  -2   8   1      470.26      445.70     10.30 o
  -1   8   1    10246.59    10464.93    119.13 o
   0   8   1       67.75       85.12      3.29 o
   1   8   1     8309.89     8545.80     98.64 o
   2   8   1       32.92       64.40      4.64 o
   3   8   1       28.24       47.21      3.91 o
   4   8   1     6651.52     6380.24     77.50 o
   5   8   1     2838.78     2685.42     33.98 o
   6   8   1       82.77       75.16      7.15 o
   7   8   1     1053.20      966.67     20.60 o
   8   8   1     1172.89     1087.79     27.38 o
   9   8   1       83.91      102.05     19.70 o
  10   8   1      289.71      288.31     18.80 o
  11   8   1        8.93       31.83     13.07 o
  12   8   1        6.57        3.60     15.83 o
 -12   9   1        0.10       10.35     20.50 o
 -11   9   1      309.89      286.52     20.21 o
 -10   9   1       42.06       54.49     12.69 o
  -9   9   1       48.33       53.80     11.68 o
  -8   9   1      786.97      746.35     24.46 o
  -7   9   1     2006.44     1983.96     41.27 o
  -6   9   1      166.43      157.22      9.73 o
  -5   9   1     1670.49     1567.83     25.02 o
  -4   9   1     1277.93     1376.88     21.11 o
  -3   9   1     4233.72     3942.15     53.94 o
  -2   9   1      998.40      927.75     16.61 o
  -1   9   1      106.19      126.85      4.74 o
   0   9   1       19.96       12.02      2.42 o
   1   9   1     3501.70     3582.16     44.33 o
   2   9   1      435.33      348.24     10.27 o
   3   9   1     2991.37     2665.64     34.11 o
   4   9   1       69.00       70.23      4.77 o
   5   9   1       79.87       61.54      6.01 o
   6   9   1      912.07      883.82     18.41 o
   7   9   1      183.31      177.55     11.34 o
   8   9   1      408.24      388.17     20.78 o
   9   9   1      127.21      121.44     13.75 o
  10   9   1        0.27       11.28     11.20 o
  11   9   1      177.01      171.57     17.67 o
 -11  10   1       33.97       25.70     13.24 o
 -10  10   1      120.14      135.00     15.11 o
  -9  10   1      288.76      319.15     18.19 o
  -8  10   1       25.40       29.39     10.39 o
  -7  10   1      550.95      530.93     20.46 o
  -6  10   1      217.98      239.94     13.80 o
  -5  10   1      993.00      948.24     33.02 o
  -4  10   1     4383.95     4342.08     59.94 o
  -3  10   1      707.77      647.74     14.19 o
  -2  10   1     1097.33     1006.56     18.13 o
  -1  10   1     9231.15     9184.63     91.78 o
   0  10   1       44.10       39.16      3.25 o
   1  10   1     6754.74     6601.42     78.30 o
   2  10   1     5978.88     5972.34     71.78 o
   3  10   1      171.58      170.82      7.88 o
   4  10   1     3387.84     3299.09     42.26 o
   5  10   1     1023.43     1005.84     19.52 o
   6  10   1       11.87        6.49      7.05 o
   7  10   1      695.79      686.46     22.70 o
   8  10   1      402.13      386.71     18.81 o
   9  10   1      195.55      225.48     16.63 o
  10  10   1      160.50      176.75     16.67 o
  11  10   1       25.16       17.06     13.39 o
 -11  11   1        2.60        2.70     12.84 o
 -10  11   1        8.32        2.40     11.74 o
  -9  11   1       21.05       -2.97     10.75 o
  -8  11   1      358.21      330.95     19.77 o
  -7  11   1      301.71      263.59     15.43 o
  -6  11   1       33.17       46.66     10.69 o
  -5  11   1      395.62      386.29     18.27 o
  -4  11   1       72.78       71.29      6.89 o
  -3  11   1       10.04       14.61      5.15 o
  -2  11   1      236.17      226.62      7.50 o
  -1  11   1        9.13       13.68      3.39 o
   0  11   1       37.11       29.15      3.25 o
   1  11   1      997.33      965.88     16.28 o
   2  11   1      229.75      269.51      8.59 o
   3  11   1       20.49       16.25      5.23 o
   4  11   1      722.47      722.37     16.85 o
   5  11   1       80.93       74.91      8.46 o
   6  11   1      103.60      119.11     13.97 o
   7  11   1       16.89        0.34      9.75 o
   8  11   1       80.98       70.48     12.12 o
   9  11   1       40.91       62.36     12.99 o
  10  11   1       16.79        0.87     11.46 o
  11  11   1       39.84       57.34     15.25 o
 -11  12   1        2.35       -5.15     13.27 o
 -10  12   1       65.36       83.70     14.84 o
  -9  12   1       61.80       54.82     12.92 o
  -8  12   1        3.09       -4.19      9.77 o
  -7  12   1       56.07       47.52     10.49 o
  -6  12   1      137.93      154.91     12.75 o
  -5  12   1       21.32       21.92     12.48 o
  -4  12   1      118.49      122.23      9.40 o
  -3  12   1       20.14       34.17      5.21 o
  -2  12   1      203.86      219.56      7.68 o
  -1  12   1       68.85       70.25      4.60 o
   0  12   1       15.79        4.46      4.25 o
   1  12   1       65.82       76.05      5.83 o
   2  12   1        9.34        7.91      4.51 o
   3  12   1      369.13      362.97     13.55 o
   4  12   1       28.12       22.94      7.27 o
   5  12   1      152.71      154.06     17.11 o
   6  12   1       94.84       61.72     10.21 o
   7  12   1      115.11      102.21     12.49 o
   8  12   1        8.99       -4.70      9.91 o
   9  12   1       35.98       32.98     12.20 o
  10  12   1        2.21      -10.40     12.09 o
  11  12   1        4.31       -8.06     13.29 o
 -10  13   1        3.48      -11.75     11.75 o
  -9  13   1      122.23      100.26     14.54 o
  -8  13   1       50.17       40.33     11.40 o
  -7  13   1       75.86       73.27     11.90 o
  -6  13   1      105.56       93.22     16.16 o
  -5  13   1        2.57       -1.45      8.43 o
  -4  13   1       65.30       52.04      9.77 o
  -3  13   1      486.39      493.04     15.92 o
  -2  13   1      421.43      436.83     10.37 o
  -1  13   1       10.42       10.14      3.83 o
   0  13   1        9.05       19.71      3.83 o
   1  13   1        0.84        6.67      4.46 o
   2  13   1      880.88      873.94     16.83 o
   3  13   1      315.20      287.42     11.49 o
   4  13   1       32.58       19.36      9.10 o
   5  13   1       83.18      104.14     12.61 o
   6  13   1      111.68      123.06     12.56 o
   7  13   1       22.54       24.04     10.84 o
   8  13   1       47.88       35.60     13.17 o
   9  13   1        0.49      -10.73     10.73 o
  10  13   1        7.54      -11.06     12.31 o
 -10  14   1      125.60      129.30     20.08 o
  -9  14   1      182.31      162.98     16.81 o
  -8  14   1        3.90        4.83     10.60 o
  -7  14   1       69.37       70.63     12.36 o
  -6  14   1      297.71      348.64     17.24 o
  -5  14   1       72.45       56.43     11.27 o
  -4  14   1      323.30      298.14     16.52 o
  -3  14   1      185.42      186.80     13.01 o
  -2  14   1       14.37       10.38      6.41 o
  -1  14   1     1077.69     1041.76     21.00 o
   0  14   1       13.09       16.90      5.86 o
   1  14   1     1373.41     1413.90     25.77 o
   2  14   1      329.67      319.44     13.63 o
   3  14   1      131.99      109.86     10.05 o
   4  14   1      573.62      554.41     19.13 o
   5  14   1       61.28       69.57     11.99 o
   6  14   1       69.26       86.06     14.65 o
   7  14   1        7.47        6.42     10.18 o
   8  14   1        5.03      -10.48     10.48 o
   9  14   1       88.03       91.37     21.49 o
  10  14   1      120.02      119.82     17.20 o
 -10  15   1       11.36       -3.71     13.56 o
  -9  15   1       31.73       34.42     13.53 o
  -8  15   1      143.17      143.79     15.65 o
  -7  15   1        7.59       14.77     10.55 o
  -6  15   1      946.81      945.40     31.59 o
  -5  15   1       96.00      103.45     17.15 o
  -4  15   1      227.81      213.32     16.85 o
  -3  15   1       86.45       76.01      9.52 o
  -2  15   1      592.22      593.10     21.67 o
  -1  15   1       17.66        6.11      7.60 o
   0  15   1       36.56       37.91      7.87 o
   1  15   1     1231.33     1280.16     41.38 o
   2  15   1      133.42      131.79     12.88 o
   3  15   1      351.94      354.94     15.41 o
   4  15   1       30.46       24.16     12.90 o
   5  15   1       14.50        7.76      9.91 o
   6  15   1      187.51      172.87     14.49 o
   7  15   1       30.58       12.52     11.04 o
   8  15   1       18.07        8.89     11.59 o
   9  15   1       19.39       15.35     12.84 o
  10  15   1        0.01      -13.13     13.13 o
  -9  16   1       42.33       25.47     18.36 o
  -8  16   1      239.16      219.41     17.91 o
  -7  16   1      159.58      154.67     14.90 o
  -6  16   1      204.18      219.46     17.73 o
  -5  16   1       71.27       72.30     12.82 o
  -4  16   1      759.11      798.88     27.46 o
  -3  16   1       24.65        7.47      7.55 o
  -2  16   1      132.58      122.98     12.75 o
  -1  16   1      680.70      711.22     25.11 o
   0  16   1        6.81       12.25      8.35 o
   1  16   1      605.98      630.99     23.96 o
   2  16   1      211.26      219.71     18.73 o
   3  16   1        6.17        8.38      7.68 o
   4  16   1      424.17      417.16     20.06 o
   5  16   1      319.11      313.64     19.17 o
   6  16   1      109.63      101.94     17.28 o
   7  16   1       84.49       77.53     15.22 o
   8  16   1       11.23       -3.19     11.70 o
   9  16   1       15.36       26.28     13.89 o
  -9  17   1        2.90       -1.12     12.91 o
  -8  17   1       73.79       65.88     14.14 o
  -7  17   1       56.71       49.40     13.07 o
  -6  17   1       49.48       41.50     13.46 o
  -5  17   1       40.55       33.57     11.95 o
  -4  17   1       34.36       26.26      9.72 o
  -3  17   1        9.84        9.34      9.47 o
  -2  17   1      289.02      293.17     23.18 o
  -1  17   1       63.84       73.95     11.57 o
   0  17   1       23.61       22.43     12.02 o
   1  17   1       29.65       29.92      9.79 o
   2  17   1       69.91       64.12     11.69 o
   3  17   1      428.98      425.26     21.36 o
   4  17   1       25.61       13.75      8.97 o
   5  17   1       24.46       16.47      9.86 o
   6  17   1       10.04        5.82     13.07 o
   7  17   1        4.60      -10.49     10.49 o
   8  17   1        8.39        7.17     12.17 o
   9  17   1        5.22       -5.18     12.92 o
  -8  18   1       41.75       16.39     13.02 o
  -7  18   1        2.02       -4.36     11.23 o
  -6  18   1       26.93       12.12     17.63 o
  -5  18   1      100.34      108.42     18.76 o
  -4  18   1       64.78       48.38     12.34 o
  -3  18   1        1.19        2.40     10.02 o
  -2  18   1       51.30       44.38     11.79 o
  -1  18   1        9.84        9.43     10.09 o
   0  18   1        0.14       -3.81     10.66 o
   1  18   1      124.48      120.99     14.04 o
   2  18   1        9.21       17.94     10.34 o
   3  18   1        6.19       -4.00     11.77 o
   4  18   1        5.77        4.25     10.19 o
   5  18   1        7.62        3.71     12.90 o
   6  18   1       10.90        4.11     11.32 o
   7  18   1        7.77       -6.16      9.95 o
   8  18   1        6.72        1.74     12.72 o
  -8  19   1       48.81       31.32     14.19 o
  -7  19   1       31.05       11.51     12.50 o
  -6  19   1       66.50       51.35     14.25 o
  -5  19   1      168.48      215.79     21.53 o
  -4  19   1        3.31        4.08     11.20 o
  -3  19   1      145.18      165.97     16.45 o
  -2  19   1       48.32       46.49     14.03 o
  -1  19   1        9.23        3.16     14.03 o
   0  19   1       67.24       55.68     12.69 o
   1  19   1      105.27      107.18     14.32 o
   2  19   1       27.19       17.11     10.98 o
   3  19   1       23.32       17.63     11.27 o
   4  19   1        0.27        7.74     11.04 o
   5  19   1       62.81       83.83     14.75 o
   6  19   1       53.50       45.73     12.56 o
   7  19   1        0.08      -15.53     15.53 o
   8  19   1       17.15       33.57     12.48 o
  -7  20   1       26.38       28.02     13.38 o
  -6  20   1       27.74       28.80     13.81 o
  -5  20   1       40.03       65.94     14.96 o
  -4  20   1      245.37      241.57     19.69 o
  -3  20   1       67.91       59.36     15.99 o
  -2  20   1       94.52       93.06     14.98 o
  -1  20   1      167.80      202.05     18.01 o
   0  20   1        2.82        7.32     13.33 o
   1  20   1       71.88       72.04     16.80 o
   2  20   1      139.38      122.81     15.73 o
   3  20   1       31.00       10.01     11.96 o
   4  20   1       81.05       73.52     14.77 o
   5  20   1       96.77       76.87     15.40 o
   6  20   1       37.08       48.70     13.58 o
   7  20   1       64.00       57.77     14.61 o
  -7  21   1       59.37       52.07     17.87 o
  -6  21   1       41.80       47.67     15.27 o
  -5  21   1      102.78      105.52     33.79 o
  -4  21   1        7.55        3.05     12.42 o
  -3  21   1      177.90      205.62     18.94 o
  -2  21   1      228.32      204.54     18.99 o
  -1  21   1        0.10       25.38     16.01 o
   0  21   1      193.38      153.82     21.92 o
   1  21   1       91.00      102.71     15.64 o
   2  21   1       38.39       19.66     11.93 o
   3  21   1      453.28      486.13     25.97 o
   4  21   1       43.06       75.19     22.99 o
   5  21   1       43.85       55.93     14.81 o
   6  21   1      103.67      103.32     16.19 o
  -6  22   1        8.92        3.57     14.21 o
  -5  22   1       13.62       16.31     17.51 o
  -4  22   1      134.46      172.80     19.36 o
  -3  22   1        4.11       -2.84     12.17 o
  -2  22   1       45.70       29.43     13.81 o
  -1  22   1       27.54       54.36     18.20 o
   0  22   1        0.12       -6.48     18.92 o
   1  22   1      121.52      161.62     42.92 o
   2  22   1        6.40      -11.56     11.56 o
   3  22   1       36.23       54.74     14.87 o
   4  22   1       29.50       34.88     13.69 o
   5  22   1       10.41        3.41     13.55 o
   6  22   1        0.82      -12.70     12.70 o
  -5  23   1       43.29       55.45     16.60 o
  -4  23   1        7.88        9.07     13.32 o
  -3  23   1       37.75       37.12     15.08 o
  -2  23   1        3.79      -11.28     13.28 o
  -1  23   1       49.61       49.61     18.64 o
   0  23   1        9.72       25.41     17.33 o
   1  23   1        7.68       -5.84     13.10 o
   2  23   1       32.11       34.09     14.45 o
   3  23   1       66.73       38.32     18.02 o
   4  23   1       48.85       47.89     15.25 o
   5  23   1       19.54       42.90     19.51 o
  -3  24   1        0.02      -12.61     12.61 o
  -2  24   1        0.22       -9.26     16.22 o
  -1  24   1        3.29       -7.28     16.85 o
   0  24   1        1.42        8.96     16.79 o
   1  24   1       43.58       67.78     20.31 o
   2  24   1        2.15       14.54     14.50 o
   3  24   1       17.68       -5.38     13.61 o
  -1  25   1        0.00       -3.02     17.53 o
   0  25   1       85.39       93.00     22.57 o
   1  25   1       26.08       12.89     19.08 o
 -12   0   2        2.35      -16.53     17.99 o
 -11   0   2       98.21       93.90     16.80 o
 -10   0   2      614.51      701.95     33.10 o
  -9   0   2      553.37      610.40     26.47 o
  -8   0   2     1712.65     1765.64     43.92 o
  -7   0   2        1.50       -4.08      8.11 o
  -6   0   2      135.57      123.55     10.84 o
  -5   0   2      172.03      258.15     15.35 o
  -4   0   2       24.62       58.72      6.45 o
  -3   0   2     1049.03     1011.19     23.30 o
  -2   0   2     9957.95    10894.48    154.84 o
  -1   0   2     6685.49     7827.84    159.48 o
   0   0   2    40881.15    43194.13   1293.63 o
   1   0   2    23466.57    22945.94    710.34 o
   2   0   2      845.60      814.25     12.81 o
   3   0   2    11706.23    11474.58    160.30 o
   4   0   2     2823.65     2510.44     40.25 o
   5   0   2        1.25       -0.11      6.68 o
   6   0   2     3364.59     3427.86     67.63 o
   7   0   2      943.16      933.02     39.88 o
   8   0   2      752.88      805.97     27.77 o
   9   0   2     1215.07     1343.83     47.33 o
  10   0   2        6.54        2.40     27.61 o
  11   0   2      296.94      247.37     26.28 o
  12   0   2       83.18       57.89     21.44 o
 -12   1   2      331.98      381.97     55.08 o
 -11   1   2       55.58       62.35     12.12 o
 -10   1   2       32.55       31.72     12.26 o
  -9   1   2      815.26      817.08     21.17 o
  -8   1   2      996.98      983.54     22.83 o
  -7   1   2      520.15      542.63     15.14 o
  -6   1   2     3398.76     3502.38     47.73 o
  -5   1   2      248.48      321.20      9.63 o
  -4   1   2     2716.23     2913.25     38.26 o
  -3   1   2     3943.30     4252.44     54.43 o
  -2   1   2      317.79      411.69     12.60 o
  -1   1   2     6536.29     7537.85    108.82 o
   0   1   2    16832.20    17411.78    180.17 o
   1   1   2       11.82       27.22      3.47 o
   2   1   2       65.66       60.73      2.85 o
   3   1   2        2.41        4.75      5.31 o
   4   1   2     5498.08     5227.53     54.48 o
   5   1   2     3260.02     3152.75     38.59 o
   6   1   2      205.80      248.70     12.58 o
   7   1   2     1125.08     1106.39     22.01 o
   8   1   2       46.97       55.23     10.30 o
   9   1   2       50.88       28.21     10.08 o
  10   1   2        1.53       16.28     13.03 o
  11   1   2       49.29       49.69     13.54 o
  12   1   2       53.11       57.93     15.42 o
 -12   2   2        6.77      -11.43     11.43 o
 -11   2   2       16.83       11.81     10.26 o
 -10   2   2      113.08      124.21     12.40 o
  -9   2   2      442.99      429.68     17.27 o
  -8   2   2     1358.37     1381.09     26.73 o
  -7   2   2      260.53      266.35     10.93 o
  -6   2   2      121.46      140.11      7.85 o
  -5   2   2      186.70      156.57      7.08 o
  -4   2   2      549.76      607.42     12.10 o
  -3   2   2      696.88      838.72     13.68 o
  -2   2   2     2340.48     2380.67     33.06 o
  -1   2   2     2990.45     3063.35     33.82 o
   0   2   2    11582.41    12825.71    156.46 o
   1   2   2     2227.15     2098.44     22.20 o
   2   2   2     3514.56     3546.87     38.62 o
   3   2   2       10.49       10.41      2.68 o
   4   2   2        1.37        6.10      3.82 o
   5   2   2     1462.00     1483.72     23.17 o
   6   2   2     1172.59     1221.54     21.55 o
   7   2   2      417.00      396.63     21.14 o
   8   2   2      122.95      142.89     11.14 o
   9   2   2      647.10      660.85     23.01 o
  10   2   2       32.68       25.43     11.35 o
  11   2   2       15.42       11.28     11.92 o
  12   2   2       16.02       25.43     14.16 o
 -12   3   2        1.85      -11.16     11.16 o
 -11   3   2        0.62       -9.55      9.55 o
 -10   3   2        0.47       -2.61      9.07 o
  -9   3   2        3.18        1.32      8.08 o
  -8   3   2      506.16      462.99     17.73 o
  -7   3   2      256.78      322.92     12.79 o
  -6   3   2      471.73      474.24     14.01 o
  -5   3   2       26.58       45.26      7.07 o
  -4   3   2      178.27      207.27      7.61 o
  -3   3   2      298.56      340.20      8.70 o
  -2   3   2      282.87      298.67      7.18 o
  -1   3   2     3511.32     4004.39     40.69 o
   0   3   2     1263.00     1101.37     16.46 o
   1   3   2    33014.05    33743.46    347.77 o
   2   3   2    12889.61    12736.65    169.06 o
   3   3   2      627.45      633.50      9.33 o
   4   3   2       17.70       17.18      3.48 o
   5   3   2      360.28      327.62      9.90 o
   6   3   2       51.39       51.36      6.42 o
   7   3   2        0.22        1.85      5.95 o
   8   3   2       14.12        1.49      6.80 o
   9   3   2       48.82       32.80      9.59 o
  10   3   2       11.90       16.28      9.87 o
  11   3   2        7.48        8.90     11.75 o
  12   3   2      117.91      125.02     16.93 o
 -12   4   2       11.97        1.92     11.62 o
 -11   4   2       25.64       23.97     10.63 o
 -10   4   2       13.82        7.53      9.05 o
  -9   4   2       52.99       56.35      9.54 o
  -8   4   2        1.62       -4.38      6.82 o
  -7   4   2       50.99       67.86     13.42 o
  -6   4   2      169.73      176.20      9.22 o
  -5   4   2        2.29        5.06      4.34 o
  -4   4   2     1413.58     1429.95     35.19 o
  -3   4   2      330.50      269.04     16.53 o
  -2   4   2       75.27       83.13      3.42 o
  -1   4   2     5120.09     5044.50     50.97 o
   0   4   2      202.92      235.00      7.00 o
   1   4   2      928.33      855.60     14.29 o
   2   4   2      369.56      323.97      6.21 o
   3   4   2     3372.00     3270.99     36.70 o
   4   4   2      146.68      143.75      4.99 o
   5   4   2      209.21      237.04     13.46 o
   6   4   2      286.43      272.09     10.03 o
   7   4   2       11.51        3.51      8.32 o
   8   4   2       81.58       93.00      8.84 o
   9   4   2        2.00       -0.81      9.14 o
  10   4   2       41.98       38.65     10.62 o
  11   4   2       67.06       51.97     13.38 o
  12   4   2       22.94       26.32     13.89 o
 -12   5   2      167.68      224.57     19.19 o
 -11   5   2        7.31       10.30     10.15 o
 -10   5   2      181.11      201.81     13.99 o
  -9   5   2      165.83      200.38     12.74 o
  -8   5   2       32.05       24.47      7.92 o
  -7   5   2       88.93       93.32      7.81 o
  -6   5   2      301.54      318.02     10.49 o
  -5   5   2       33.89       24.63      4.47 o
  -4   5   2     5645.80     6037.03     72.86 o
  -3   5   2     2203.12     2241.91     32.29 o
  -2   5   2      318.00      265.53      5.98 o
  -1   5   2     2056.61     1945.55     21.50 o
   0   5   2     1255.53     1354.25     18.13 o
   1   5   2     1152.66     1021.83     13.61 o
   2   5   2     1912.94     1741.25     19.77 o
   3   5   2     7375.68     7672.93     88.93 o
   4   5   2        3.67        6.46      4.14 o
   5   5   2     2408.92     2326.58     30.55 o
   6   5   2        0.05        2.04      4.74 o
   7   5   2      646.19      661.03     16.58 o
   8   5   2      157.53      156.10     10.00 o
   9   5   2      115.61      106.14     11.43 o
  10   5   2      189.30      188.14     15.88 o
  11   5   2       38.68       29.27     12.49 o
  12   5   2        4.25       -5.66     14.72 o
 -12   6   2        0.02        6.92     13.08 o
 -11   6   2       92.60      100.92     14.92 o
 -10   6   2       70.06       69.10     11.02 o
  -9   6   2       55.56       39.68      9.48 o
  -8   6   2      217.07      230.23     12.53 o
  -7   6   2      120.76      116.19      9.26 o
  -6   6   2     1234.79     1322.32     25.14 o
  -5   6   2     3507.65     3520.92     46.31 o
  -4   6   2        9.80       26.37      4.44 o
  -3   6   2     1735.42     1744.04     26.50 o
  -2   6   2     5162.06     5158.76     56.51 o
  -1   6   2        2.74        3.96      2.12 o
   0   6   2      434.81      510.67      8.34 o
   1   6   2     1323.35     1527.98     19.18 o
   2   6   2     3121.74     3260.45     42.75 o
   3   6   2     1066.34     1066.13     15.40 o
   4   6   2        2.74        4.12      3.07 o
   5   6   2      766.30      674.84     12.95 o
   6   6   2     1192.80     1131.64     20.18 o
   7   6   2      496.27      446.97     13.88 o
   8   6   2      236.20      240.81     11.52 o
   9   6   2      333.12      393.51     16.77 o
  10   6   2       37.89       19.94      9.98 o
  11   6   2       72.77       69.31     20.29 o
  12   6   2       29.49       16.95     16.31 o
 -12   7   2      140.12      159.54     31.70 o
 -11   7   2        7.19        4.19     11.47 o
 -10   7   2      129.46      144.04     20.71 o
  -9   7   2      203.70      229.67     14.84 o
  -8   7   2      361.58      338.50     20.42 o
  -7   7   2      485.28      481.87     16.09 o
  -6   7   2     1588.68     1582.81     26.01 o
  -5   7   2      473.60      476.25     13.04 o
  -4   7   2     3434.82     3215.22     50.83 o
  -3   7   2     4111.70     4229.91     51.70 o
  -2   7   2      251.66      263.51      6.13 o
  -1   7   2     4133.98     3849.87     42.97 o
   0   7   2     2076.68     2239.62     24.94 o
   1   7   2      341.10      295.59      6.65 o
   2   7   2     6563.91     6410.79     64.85 o
   3   7   2      156.43      158.48      5.66 o
   4   7   2     1197.25     1077.33     14.40 o
   5   7   2     1693.16     1635.73     22.99 o
   6   7   2       23.60       20.05      6.05 o
   7   7   2      216.08      200.72     11.69 o
   8   7   2      192.09      211.33     11.14 o
   9   7   2      127.79      128.43     11.75 o
  10   7   2      223.57      216.38     17.10 o
  11   7   2       20.17        4.90     14.06 o
  12   7   2       24.64       40.26     17.13 o
 -12   8   2        5.55       10.51     13.52 o
 -11   8   2       58.89       49.14     13.93 o
 -10   8   2       37.40       25.55     11.07 o
  -9   8   2        3.59       -1.73      9.18 o
  -8   8   2       40.83       45.13      9.05 o
  -7   8   2      345.29      355.69     13.96 o
  -6   8   2        8.76       17.62      6.46 o
  -5   8   2      996.80     1083.64     19.44 o
  -4   8   2        2.91        3.84      4.83 o
  -3   8   2     1682.45     1655.77     23.41 o
  -2   8   2      685.93      698.33     17.99 o
  -1   8   2       39.72       43.22      3.26 o
   0   8   2      482.45      467.57      8.59 o
   1   8   2      400.88      341.27      6.97 o
   2   8   2      271.55      240.94      6.26 o
   3   8   2      408.53      404.37      9.33 o
   4   8   2     2245.52     2179.25     31.05 o
   5   8   2        4.69        1.91      3.74 o
   6   8   2      167.41      173.27     10.32 o
   7   8   2       97.58      109.02      8.80 o
   8   8   2        1.58        0.03      6.89 o
   9   8   2       41.67       40.31     11.44 o
  10   8   2        4.15       -9.70     10.78 o
  11   8   2       28.76       28.01     14.99 o
 -11   9   2        1.47      -11.42     11.42 o
 -10   9   2       38.29       36.75     12.06 o
  -9   9   2       14.85        8.47     10.57 o
  -8   9   2       52.01       42.97     10.42 o
  -7   9   2      186.84      193.98     13.42 o
  -6   9   2      118.37      103.21      8.64 o
  -5   9   2      115.29      127.50      7.91 o
  -4   9   2      651.03      672.57     15.04 o
  -3   9   2      462.13      495.55     10.61 o
  -2   9   2       91.75       99.51      6.21 o
  -1   9   2      103.23       89.45      4.22 o
   0   9   2       51.20       33.04      3.39 o
   1   9   2      361.04      305.74      7.27 o
   2   9   2        0.74        1.76      3.07 o
   3   9   2     1286.12     1342.24     20.20 o
   4   9   2        8.55       20.86      4.55 o
   5   9   2      133.83      129.86      6.54 o
   6   9   2      716.77      692.44     14.15 o
   7   9   2        9.33       -0.97      7.21 o
   8   9   2        0.03        0.21      7.78 o
   9   9   2        3.80        6.85     10.60 o
  10   9   2        2.06        2.71     11.11 o
  11   9   2        0.04      -10.46     18.26 o
 -11  10   2        3.90        1.28     12.47 o
 -10  10   2       34.18       36.59     12.90 o
  -9  10   2        5.09       -6.22      9.68 o
  -8  10   2      230.68      244.25     15.77 o
  -7  10   2       69.37       69.65     18.54 o
  -6  10   2      764.19      729.55     23.50 o
  -5  10   2      172.30      211.50     15.23 o
  -4  10   2        1.49        5.57      4.23 o
  -3  10   2      231.90      233.95      8.95 o
  -2  10   2     1278.47     1209.77     22.07 o
  -1  10   2      770.60      779.63     12.52 o
   0  10   2        6.15       10.13      2.73 o
   1  10   2     1806.98     1741.70     20.81 o
   2  10   2        6.44        7.60      5.11 o
   3  10   2     1050.37     1040.42     18.12 o
   4  10   2      549.08      566.76     11.99 o
   5  10   2       26.89       42.38      7.43 o
   6  10   2       24.19       22.56      5.97 o
   7  10   2      141.63      138.64     10.81 o
   8  10   2      263.48      259.74     16.34 o
   9  10   2      162.30      146.15     14.93 o
  10  10   2       30.62       13.04     12.44 o
  11  10   2        8.41       24.88     15.83 o
 -11  11   2        7.78       -6.37     12.86 o
 -10  11   2      216.91      205.73     17.53 o
  -9  11   2      248.95      232.03     16.74 o
  -8  11   2        9.51        3.93      9.75 o
  -7  11   2      580.71      559.31     21.17 o
  -6  11   2     2983.26     3028.58     60.01 o
  -5  11   2        9.48       10.92      8.41 o
  -4  11   2     1097.63      981.08     19.98 o
  -3  11   2        3.00        1.02      4.87 o
  -2  11   2      232.15      242.21      8.79 o
  -1  11   2     5010.82     4832.95     50.46 o
   0  11   2     1863.81     1946.84     23.01 o
   1  11   2     1832.52     1795.26     21.69 o
   2  11   2     1167.16     1061.46     18.00 o
   3  11   2       18.17       16.17      6.80 o
   4  11   2     1396.12     1301.70     27.89 o
   5  11   2     1166.43     1193.35     24.96 o
   6  11   2      216.12      263.94     12.86 o
   7  11   2      167.95      147.12     13.52 o
   8  11   2       83.00       70.65     15.40 o
   9  11   2        0.18       -4.96     14.33 o
  10  11   2       86.16       78.08     17.02 o
  11  11   2       38.87       68.90     17.49 o
 -11  12   2       61.42       51.58     18.36 o
 -10  12   2      107.09      126.12     15.77 o
  -9  12   2       12.14        2.64     10.94 o
  -8  12   2      682.53      684.98     24.61 o
  -7  12   2       30.38       21.58      9.62 o
  -6  12   2       53.92       82.01     10.79 o
  -5  12   2       19.17       22.47      8.88 o
  -4  12   2      541.19      549.90     17.95 o
  -3  12   2      386.34      372.36     11.86 o
  -2  12   2      913.17      862.59     17.50 o
  -1  12   2       67.78       76.24      4.19 o
   0  12   2     2306.68     2273.04     26.57 o
   1  12   2     1957.29     1954.17     25.33 o
   2  12   2       44.74       38.92      5.30 o
   3  12   2     1348.00     1243.03     21.10 o
   4  12   2       76.12       60.99      7.55 o
   5  12   2        8.41       -0.08      7.16 o
   6  12   2      465.51      421.26     18.27 o
   7  12   2       48.72       53.40     11.33 o
   8  12   2      194.44      217.11     24.07 o
   9  12   2      114.04       94.65     14.26 o
  10  12   2        5.21       -1.33     12.27 o
  11  12   2       37.36       62.72     18.00 o
 -10  13   2       45.71       13.69     12.95 o
  -9  13   2      261.55      241.94     17.78 o
  -8  13   2        0.50        6.07     10.47 o
  -7  13   2      551.56      553.10     21.86 o
  -6  13   2      867.65      850.93     28.57 o
  -5  13   2      353.44      338.34     19.35 o
  -4  13   2     1280.32     1253.22     27.86 o
  -3  13   2      119.10       92.16      8.64 o
  -2  13   2      217.64      204.99      8.95 o
  -1  13   2      805.79      799.95     13.26 o
   0  13   2     1126.95     1162.84     16.21 o
   1  13   2      274.08      252.06      8.91 o
   2  13   2     2573.25     2603.37     41.81 o
   3  13   2      840.20      827.99     19.15 o
   4  13   2      406.50      422.47     14.40 o
   5  13   2       94.32      108.99     11.47 o
   6  13   2       58.46       54.97     10.91 o
   7  13   2       64.50       93.05     12.82 o
   8  13   2      194.33      184.97     16.04 o
   9  13   2       18.53        7.49     11.85 o
  10  13   2       87.45       81.23     15.84 o
 -10  14   2       14.91       21.54     13.76 o
  -9  14   2       47.25       53.60     13.64 o
  -8  14   2      233.51      232.98     16.82 o
  -7  14   2       92.50      103.64     12.64 o
  -6  14   2       28.44       27.69     11.22 o
  -5  14   2       25.90       15.32      9.47 o
  -4  14   2       11.76       16.90      8.65 o
  -3  14   2      110.06      102.46     12.54 o
  -2  14   2      150.80      145.92     11.49 o
  -1  14   2      102.43       93.88      7.03 o
   0  14   2      214.32      201.57     11.64 o
   1  14   2       15.66       27.61      6.05 o
   2  14   2      146.20      138.64      8.90 o
   3  14   2       36.24       22.93      7.67 o
   4  14   2        3.57       10.64      8.06 o
   5  14   2       14.52        9.56      7.47 o
   6  14   2      249.03      260.82     16.18 o
   7  14   2        2.13        3.69     10.21 o
   8  14   2       24.39       20.35     11.53 o
   9  14   2        0.93       -0.60     11.73 o
  10  14   2       10.16       -7.39     13.26 o
 -10  15   2        1.58      -15.25     15.25 o
  -9  15   2        9.64       13.09     12.62 o
  -8  15   2       16.61        9.49     11.41 o
  -7  15   2        0.24       -3.66      9.74 o
  -6  15   2       61.02       77.57     16.97 o
  -5  15   2       16.12        7.20      9.87 o
  -4  15   2       75.88       63.54     10.86 o
  -3  15   2       66.70       43.26      9.98 o
  -2  15   2      125.35      111.42     10.04 o
  -1  15   2       53.47       48.76      8.52 o
   0  15   2      115.97      122.88     12.23 o
   1  15   2        1.55       -7.09      7.09 o
   2  15   2      436.56      438.60     16.82 o
   3  15   2       71.18       63.75      9.22 o
   4  15   2      405.48      408.74     16.95 o
   5  15   2       31.40       17.04      8.06 o
   6  15   2      164.91      143.26     12.37 o
   7  15   2        0.63        4.13     10.65 o
   8  15   2       12.40        8.13     11.71 o
   9  15   2        3.97       10.82     13.06 o
  10  15   2        8.74       -2.61     16.12 o
  -9  16   2       19.30        9.51     12.75 o
  -8  16   2      141.02      129.17     16.87 o
  -7  16   2      180.77      204.85     16.59 o
  -6  16   2        0.31        6.10     11.11 o
  -5  16   2      357.72      355.65     24.25 o
  -4  16   2       20.52       16.91     10.21 o
  -3  16   2      107.06       94.89     10.45 o
  -2  16   2       51.14       51.10     10.45 o
  -1  16   2       18.39       24.89     10.30 o
   0  16   2      669.37      674.72     29.33 o
   1  16   2      150.16      138.14     21.01 o
   2  16   2        2.79        3.20      8.22 o
   3  16   2     1239.23     1198.64     29.13 o
   4  16   2      363.34      312.41     15.83 o
   5  16   2       69.71       73.11     10.38 o
   6  16   2      203.77      194.30     16.50 o
   7  16   2        0.67       -7.11      8.88 o
   8  16   2       71.76       77.54     15.31 o
   9  16   2       65.86       49.06     15.08 o
  -9  17   2       68.86       37.24     14.18 o
  -8  17   2       28.67       31.35     13.15 o
  -7  17   2       87.45       75.89     13.74 o
  -6  17   2      141.51      148.71     16.44 o
  -5  17   2       56.84       53.81     18.39 o
  -4  17   2      561.28      601.69     33.45 o
  -3  17   2     1239.25     1322.07     37.65 o
  -2  17   2       24.56       33.19     10.12 o
  -1  17   2      129.66      143.59     20.27 o
   0  17   2      148.21      172.47     14.67 o
   1  17   2      120.63      137.80     13.69 o
   2  17   2      287.58      310.69     32.87 o
   3  17   2       73.36      104.18     13.61 o
   4  17   2       42.22       59.86     11.46 o
   5  17   2       85.21       82.26     11.65 o
   6  17   2        2.62        6.44      9.28 o
   7  17   2       67.66       78.03     12.27 o
   8  17   2       22.25       10.86     10.61 o
   9  17   2        3.51       22.33     14.47 o
  -8  18   2      151.10      162.32     17.00 o
  -7  18   2        2.10       -6.31     11.88 o
  -6  18   2      408.44      429.37     23.67 o
  -5  18   2      616.34      666.48     31.02 o
  -4  18   2       36.36       68.83     12.95 o
  -3  18   2      687.42      772.94     30.82 o
  -2  18   2      378.45      392.34     28.71 o
  -1  18   2       98.93       89.50     13.33 o
   0  18   2      776.06      855.81     30.17 o
   1  18   2      418.46      429.53     37.33 o
   2  18   2       85.03       74.07     12.75 o
   3  18   2      689.04      790.32     29.70 o
   4  18   2      543.41      498.62     40.31 o
   5  18   2       30.62       49.46     10.98 o
   6  18   2      246.14      231.38     15.52 o
   7  18   2        5.26        0.62     10.04 o
   8  18   2      155.45      182.47     18.34 o
  -8  19   2       25.63       19.36     13.93 o
  -7  19   2       63.83       49.89     13.94 o
  -6  19   2      473.30      532.73     74.46 o
  -5  19   2       15.22       11.34     12.06 o
  -4  19   2      277.41      245.31     19.36 o
  -3  19   2      245.52      230.50     18.28 o
  -2  19   2       92.15      101.91     14.37 o
  -1  19   2      500.82      507.56     55.84 o
   0  19   2      186.56      203.03     17.19 o
   1  19   2      126.07      124.01     15.08 o
   2  19   2      393.15      360.98     21.36 o
   3  19   2        0.78        4.44     10.70 o
   4  19   2      489.99      553.76     52.13 o
   5  19   2      229.40      281.20     20.58 o
   6  19   2        0.00       -5.27     10.88 o
   7  19   2       18.07       25.17     11.58 o
   8  19   2       26.55       48.97     16.49 o
  -7  20   2        3.38       -7.49     14.58 o
  -6  20   2       62.98       50.75     15.08 o
  -5  20   2       49.47       63.94     18.14 o
  -4  20   2       54.75       81.60     15.06 o
  -3  20   2      169.51      149.03     16.32 o
  -2  20   2      146.51      149.42     16.99 o
  -1  20   2      175.52      143.16     20.81 o
   0  20   2      112.80      129.73     16.20 o
   1  20   2       74.52       66.89     28.93 o
   2  20   2       36.20       24.29     11.89 o
   3  20   2      124.20      135.11     16.77 o
   4  20   2        6.64        1.18     11.81 o
   5  20   2        0.14      -11.45     11.45 o
   6  20   2       54.09       64.42     13.97 o
   7  20   2        0.80      -14.31     16.84 o
  -7  21   2        0.48       -1.41     18.17 o
  -6  21   2        0.87        2.93     13.21 o
  -5  21   2        6.29       11.57     13.13 o
  -4  21   2       77.77       98.68     16.07 o
  -3  21   2        0.54      -11.21     11.21 o
  -2  21   2       16.65        9.95     12.29 o
  -1  21   2       12.42        7.48     14.90 o
   0  21   2        8.03        1.49     11.70 o
   1  21   2       34.60        9.38     11.68 o
   2  21   2        0.02        3.20     11.32 o
   3  21   2       15.40        2.98     11.93 o
   4  21   2        3.81       -5.81     12.08 o
   5  21   2        6.46      -12.06     12.06 o
   6  21   2        1.30       -3.60     12.44 o
  -6  22   2       11.98       10.33     14.51 o
  -5  22   2       43.80       28.31     15.08 o
  -4  22   2        9.58       20.29     13.48 o
  -3  22   2      147.39      173.03     22.06 o
  -2  22   2       60.27       44.95     17.73 o
  -1  22   2       12.46        2.43     23.58 o
   0  22   2       18.63       26.01     16.07 o
   1  22   2       13.74       20.86     13.28 o
   2  22   2        3.47       -5.92     12.09 o
   3  22   2        0.18       -5.81     12.15 o
   4  22   2        0.35      -11.33     12.20 o
   5  22   2       77.75      120.58     18.38 o
  -5  23   2        3.25       14.39     18.85 o
  -4  23   2        3.18        3.63     13.69 o
  -3  23   2        1.03        5.38     13.97 o
  -2  23   2        4.12      -14.90     14.90 o
  -1  23   2       81.55      112.09     22.36 o
   0  23   2       92.03      117.61     22.59 o
   1  23   2        1.75       -8.26     12.30 o
   2  23   2      120.19      133.25     26.29 o
   3  23   2        6.74        1.34     13.47 o
   4  23   2        0.28       14.62     14.22 o
  -3  24   2       56.72       36.76     16.11 o
  -2  24   2       74.60       56.77     21.06 o
  -1  24   2        0.03        6.31     17.29 o
   0  24   2       61.46       77.74     25.13 o
   1  24   2       13.69       39.79     15.87 o
   2  24   2       15.03       -3.26     13.60 o
   3  24   2       40.20       42.05     16.22 o
 -12   1   3        2.55        2.67     11.45 o
 -11   1   3       43.51       52.74     11.66 o
 -10   1   3      132.02      120.37     14.47 o
  -9   1   3       12.12        5.06      7.57 o
  -8   1   3      560.88      623.78     17.65 o
  -7   1   3      321.28      325.43     11.69 o
  -6   1   3        2.91       -1.61      4.57 o
  -5   1   3     1441.95     1504.19     31.63 o
  -4   1   3     2782.52     3210.97     41.80 o
  -3   1   3     1062.86     1246.03     17.26 o
  -2   1   3     1115.63     1137.91     17.47 o
  -1   1   3      240.86      240.80      8.69 o
   0   1   3     5188.04     5529.14     63.79 o
   1   1   3       52.99       46.75      2.60 o
   2   1   3      114.15      119.83      4.64 o
   3   1   3      296.74      313.56      6.36 o
   4   1   3     2152.51     2029.65     25.57 o
   5   1   3     2549.91     2520.62     31.61 o
   6   1   3      965.61      985.69     17.21 o
   7   1   3        5.90       -4.39      5.33 o
   8   1   3       26.47       24.61      9.33 o
   9   1   3       52.95       52.55     11.30 o
  10   1   3        2.81       -9.83      9.83 o
  11   1   3        0.10       10.16     12.00 o
  12   1   3        6.94       16.06     13.61 o
 -12   2   3        4.06       -8.23     11.15 o
 -11   2   3       66.96       70.81     12.29 o
 -10   2   3      206.72      218.33     14.20 o
  -9   2   3      261.95      281.55     14.25 o
  -8   2   3      291.89      349.08     13.47 o
  -7   2   3       49.02       69.35      7.25 o
  -6   2   3      133.12      111.45      7.23 o
  -5   2   3       83.34      123.02      6.80 o
  -4   2   3        7.16       20.68      3.71 o
  -3   2   3      908.06      854.56     13.19 o
  -2   2   3      672.55      813.81     16.97 o
  -1   2   3     1445.44     1422.99     20.79 o
   0   2   3     2067.10     2140.67     24.24 o
   1   2   3        4.09        3.35      2.00 o
   2   2   3    11249.11    11019.18    107.99 o
   3   2   3      235.97      193.15      5.01 o
   4   2   3      176.21      213.02      6.65 o
   5   2   3      407.84      371.80      9.34 o
   6   2   3     1588.99     1549.08     24.62 o
   7   2   3      791.07      809.87     18.80 o
   8   2   3      147.26      129.06     10.84 o
   9   2   3      120.84      103.62     12.96 o
  10   2   3       45.83       42.59     12.31 o
  11   2   3      108.48      144.45     18.33 o
  12   2   3       51.02       78.72     15.71 o
 -12   3   3        9.02        5.85     13.73 o
 -11   3   3      225.36      273.79     27.75 o
 -10   3   3      474.25      514.85     25.70 o
  -9   3   3        1.25       -2.41      7.70 o
  -8   3   3     1125.13     1157.21     25.93 o
  -7   3   3       85.56       80.02      8.02 o
  -6   3   3      258.19      285.69     10.95 o
  -5   3   3     5264.03     5370.82     73.59 o
  -4   3   3      139.97      126.17      6.80 o
  -3   3   3     6710.68     7476.81     97.89 o
  -2   3   3     4504.16     4642.12     55.81 o
  -1   3   3     1027.95     1052.97     16.84 o
   0   3   3     1926.81     1903.98     23.87 o
   1   3   3       17.76       35.95      2.47 o
   2   3   3      496.88      535.52      8.92 o
   3   3   3      117.43       85.44      3.45 o
   4   3   3     6697.64     6882.71     69.74 o
   5   3   3      855.47      921.22     15.26 o
   6   3   3     1377.95     1400.23     25.68 o
   7   3   3        1.50       -1.82      5.50 o
   8   3   3       30.91       24.80      8.29 o
   9   3   3      212.37      233.90     15.99 o
  10   3   3       23.27        3.18     10.38 o
  11   3   3       15.22       19.49     13.25 o
  12   3   3       54.49       60.41     15.29 o
 -12   4   3       96.63       90.09     16.59 o
 -11   4   3       54.60       86.39     12.45 o
 -10   4   3        5.87       -3.72      8.92 o
  -9   4   3       18.30       21.33      8.27 o
  -8   4   3      215.16      225.25     12.19 o
  -7   4   3      272.80      310.81     12.47 o
  -6   4   3     1333.09     1225.37     23.75 o
  -5   4   3      206.34      226.63     12.24 o
  -4   4   3      233.97      341.14     10.34 o
  -3   4   3     2436.48     2395.33     31.46 o
  -2   4   3     1028.27     1262.46     18.23 o
  -1   4   3      158.95      185.24      4.47 o
   0   4   3      467.80      413.47      8.82 o
   1   4   3     6277.94     6478.62     65.25 o
   2   4   3      472.48      481.89      6.72 o
   3   4   3      491.95      571.07     12.72 o
   4   4   3     2814.45     2765.71     30.54 o
   5   4   3      109.95       77.34      4.92 o
   6   4   3      355.99      361.82      9.27 o
   7   4   3      689.01      735.45     17.44 o
   8   4   3      238.50      244.82     12.96 o
   9   4   3       20.04       17.44      9.99 o
  10   4   3      118.13      135.31     15.57 o
  11   4   3      101.67       86.83     16.29 o
  12   4   3        0.20       10.46     13.41 o
 -12   5   3       39.12       28.73     17.39 o
 -11   5   3       67.78       50.50     11.17 o
 -10   5   3       81.06       89.34     11.23 o
  -9   5   3       67.19       69.53     13.21 o
  -8   5   3       56.39       64.41      9.85 o
  -7   5   3       21.38       33.59      6.41 o
  -6   5   3      146.84      158.38      8.12 o
  -5   5   3     2249.42     2292.28     38.75 o
  -4   5   3     1066.55     1243.81     23.98 o
  -3   5   3     3198.44     3238.65     44.86 o
  -2   5   3      130.22      130.26      4.64 o
  -1   5   3     5724.68     5919.97     60.05 o
   0   5   3      619.19      671.28     13.69 o
   1   5   3      110.30       95.38      5.94 o
   2   5   3       56.71       53.50      3.00 o
   3   5   3     1144.10     1165.59     18.16 o
   4   5   3     1588.50     1503.83     20.31 o
   5   5   3       33.63       43.11      5.25 o
   6   5   3      101.97      111.35      6.07 o
   7   5   3      108.72      120.27      8.83 o
   8   5   3       35.53       22.71      8.35 o
   9   5   3      113.81      109.85     12.96 o
  10   5   3        3.99       16.04     11.01 o
  11   5   3       23.31       17.67     12.20 o
  12   5   3       19.27       26.40     16.46 o
 -12   6   3        1.38        5.54     16.12 o
 -11   6   3        3.66        9.18     11.42 o
 -10   6   3        6.65        3.27      9.06 o
  -9   6   3        1.49       -7.11      7.54 o
  -8   6   3        5.36       -0.13      6.98 o
  -7   6   3        0.46       -6.10      6.10 o
  -6   6   3      725.49      708.77     31.49 o
  -5   6   3      353.20      364.71     17.53 o
  -4   6   3      109.18      126.68      6.61 o
  -3   6   3      694.00      664.49     12.37 o
  -2   6   3      401.15      423.54      8.95 o
  -1   6   3     1357.82     1355.14     16.54 o
   0   6   3       55.83       47.97      5.11 o
   1   6   3      257.65      219.33      6.35 o
   2   6   3       54.62       71.38      3.26 o
   3   6   3      103.78      105.47      4.88 o
   4   6   3     1359.99     1264.62     20.53 o
   5   6   3      261.44      262.17      7.43 o
   6   6   3       44.98       46.16      7.95 o
   7   6   3       29.82       21.32      6.92 o
   8   6   3      178.82      162.33     13.81 o
   9   6   3        3.85       -4.54      8.41 o
  10   6   3        9.28        7.16     11.37 o
  11   6   3        1.24       19.40     14.30 o
  12   6   3        6.56        0.76     15.34 o
 -12   7   3       19.79      -12.70     17.63 o
 -11   7   3       33.72       25.34     14.86 o
 -10   7   3       28.70       24.29     10.61 o
  -9   7   3       34.92       14.39      8.53 o
  -8   7   3      402.82      397.40     18.02 o
  -7   7   3      166.74      170.22     12.11 o
  -6   7   3      231.76      222.90      9.51 o
  -5   7   3       58.27       65.99      6.96 o
  -4   7   3     2040.01     2112.01     32.63 o
  -3   7   3      261.54      226.10      6.68 o
  -2   7   3      816.90      934.47     15.03 o
  -1   7   3        8.47        8.78      2.89 o
   0   7   3       12.28        5.07      2.65 o
   1   7   3      723.76      706.93     11.47 o
   2   7   3      670.93      744.10     11.49 o
   3   7   3      534.94      677.82     11.10 o
   4   7   3     1626.39     1751.99     26.33 o
   5   7   3      481.81      551.65     15.90 o
   6   7   3      150.31      135.12      6.86 o
   7   7   3      130.94      123.36      8.77 o
   8   7   3      100.29       93.51     10.50 o
   9   7   3       63.67       65.41     10.73 o
  10   7   3       14.27        4.24     13.03 o
  11   7   3        2.69       -8.76     19.62 o
 -12   8   3       86.00       82.96     26.51 o
 -11   8   3      197.71      226.03     22.20 o
 -10   8   3       27.33       -3.83     10.21 o
  -9   8   3       66.37       71.39     11.78 o
  -8   8   3        0.47        4.57      7.68 o
  -7   8   3      124.46      120.69      9.91 o
  -6   8   3     2194.87     2227.79     33.71 o
  -5   8   3      502.51      516.72     19.31 o
  -4   8   3     3538.87     3596.07     51.00 o
  -3   8   3     3346.22     3226.16     38.25 o
  -2   8   3     1134.87     1166.05     17.96 o
  -1   8   3     4209.54     4020.44     48.73 o
   0   8   3     2752.85     2678.14     31.94 o
   1   8   3       73.99       63.05      4.22 o
   2   8   3     3578.44     3445.28     37.11 o
   3   8   3      114.76      100.20      4.71 o
   4   8   3     2894.54     2891.64     39.45 o
   5   8   3      324.64      303.05     10.47 o
   6   8   3      171.85      152.41      6.97 o
   7   8   3     1214.67     1246.38     26.20 o
   8   8   3      804.66      803.93     25.68 o
   9   8   3        6.44       -1.92     10.24 o
  10   8   3      273.70      257.01     21.37 o
  11   8   3       62.08       27.63     15.37 o
 -11   9   3      116.77      121.56     19.45 o
 -10   9   3      157.16      168.73     15.91 o
  -9   9   3        7.42       -9.11      9.11 o
  -8   9   3      907.92      962.03     27.72 o
  -7   9   3     2179.38     2126.19     42.94 o
  -6   9   3      190.32      199.31     10.66 o
  -5   9   3     2317.08     2291.58     36.42 o
  -4   9   3     2843.63     2871.04     42.53 o
  -3   9   3      227.86      200.94      6.61 o
  -2   9   3     1825.34     1652.11     28.09 o
  -1   9   3      601.41      671.77     11.95 o
   0   9   3     3227.07     3066.14     34.12 o
   1   9   3     5198.20     5056.53     57.14 o
   2   9   3      720.56      760.37     11.63 o
   3   9   3     2035.63     1888.16     23.46 o
   4   9   3     1936.04     1794.40     29.46 o
   5   9   3      579.87      555.32     14.32 o
   6   9   3      465.44      484.24     14.22 o
   7   9   3       80.90       87.57      9.87 o
   8   9   3       16.20       26.10     10.70 o
   9   9   3      308.70      358.40     19.80 o
  10   9   3        4.79       18.38     13.72 o
  11   9   3       45.52       43.98     16.31 o
 -11  10   3       67.14       51.39     17.66 o
 -10  10   3       53.39       55.07     12.94 o
  -9  10   3      308.69      316.63     22.80 o
  -8  10   3        1.27       -0.96      8.96 o
  -7  10   3      181.27      189.70     13.49 o
  -6  10   3       30.58       12.84     10.60 o
  -5  10   3       25.61       26.53      8.32 o
  -4  10   3     1354.09     1400.63     24.53 o
  -3  10   3     3794.96     3853.50     45.14 o
  -2  10   3        2.85       -1.85      3.61 o
  -1  10   3     4287.31     4370.25     53.78 o
   0  10   3     1409.23     1356.03     19.20 o
   1  10   3     3475.66     3420.51     37.86 o
   2  10   3     3483.47     3273.36     36.18 o
   3  10   3      298.01      258.91      7.93 o
   4  10   3        1.24       -3.96      3.96 o
   5  10   3     1763.91     1643.57     30.44 o
   6  10   3      471.94      473.92     16.25 o
   7  10   3      778.41      776.74     21.20 o
   8  10   3      542.47      525.18     21.90 o
   9  10   3        8.84       -9.55     10.61 o
  10  10   3      139.53      179.06     22.44 o
  11  10   3       23.60       53.51     16.94 o
 -11  11   3       10.58       -2.58     15.60 o
 -10  11   3       77.97       74.61     19.41 o
  -9  11   3        0.98        1.25     13.97 o
  -8  11   3      105.05       90.31     12.45 o
  -7  11   3      745.97      720.62     23.70 o
  -6  11   3       64.60       53.52      9.65 o
  -5  11   3     1712.42     1655.07     39.50 o
  -4  11   3        0.44        8.22      6.12 o
  -3  11   3      144.99      134.71      6.51 o
  -2  11   3      331.46      311.54      9.17 o
  -1  11   3       58.15       49.34      4.55 o
   0  11   3      252.21      217.48      7.21 o
   1  11   3     1116.27     1133.47     14.60 o
   2  11   3        7.46       10.02      4.19 o
   3  11   3      798.35      746.10     13.47 o
   4  11   3        0.93       -0.45      5.18 o
   5  11   3       11.32       11.02      7.28 o
   6  11   3       90.08       73.94      9.37 o
   7  11   3        7.19        2.88      7.83 o
   8  11   3        4.44        4.62     10.69 o
   9  11   3       24.80       32.39     12.17 o
  10  11   3       15.62        3.10     14.33 o
  11  11   3       13.67       35.90     16.80 o
 -11  12   3        0.10      -14.71     14.71 o
 -10  12   3        0.13       -1.39     14.65 o
  -9  12   3        7.16       -3.94     10.42 o
  -8  12   3        3.70       -1.49      9.60 o
  -7  12   3       65.09       75.78     11.51 o
  -6  12   3      158.10      157.17     13.89 o
  -5  12   3      446.77      395.89     22.82 o
  -4  12   3      588.50      595.67     18.17 o
  -3  12   3      189.39      220.44     10.88 o
  -2  12   3       99.37       98.03      6.10 o
  -1  12   3      465.01      442.43      9.67 o
   0  12   3       67.75       68.46      4.51 o
   1  12   3       18.77       14.47      3.89 o
   2  12   3      174.11      176.97      8.56 o
   3  12   3        8.27       10.68      5.75 o
   4  12   3       35.57       23.18      6.86 o
   5  12   3     1007.07      990.34     20.85 o
   6  12   3       43.39       38.92      8.57 o
   7  12   3        2.44       -3.74      9.49 o
   8  12   3       68.70       60.22     14.42 o
   9  12   3        0.67        6.00     11.44 o
  10  12   3        7.18       -7.90     14.04 o
 -10  13   3       79.82       96.04     19.24 o
  -9  13   3        1.04       -9.28     10.81 o
  -8  13   3      218.95      211.48     16.14 o
  -7  13   3       22.94       17.12      9.67 o
  -6  13   3       87.06       69.88     12.05 o
  -5  13   3      246.68      222.05     15.08 o
  -4  13   3      243.81      253.91     12.75 o
  -3  13   3       61.30       67.91      8.12 o
  -2  13   3      536.36      495.20     24.72 o
  -1  13   3        4.04        5.40      4.15 o
   0  13   3      482.69      505.94     10.70 o
   1  13   3      235.95      211.46      8.22 o
   2  13   3        0.02        1.11      5.58 o
   3  13   3      100.01      111.27      8.61 o
   4  13   3      221.76      212.44     10.24 o
   5  13   3      107.09      107.87      8.82 o
   6  13   3      117.56      137.86     13.58 o
   7  13   3      142.49      123.28     14.15 o
   8  13   3       10.36        8.78     11.36 o
   9  13   3       20.60       18.86     12.47 o
  10  13   3        1.00       11.88     15.06 o
 -10  14   3       62.89       51.76     18.02 o
  -9  14   3       57.00       50.68     16.60 o
  -8  14   3       72.29       74.99     12.91 o
  -7  14   3      176.41      143.12     13.70 o
  -6  14   3      392.58      397.16     20.68 o
  -5  14   3      196.56      185.52     14.91 o
  -4  14   3       40.11       31.43      8.01 o
  -3  14   3       11.78        5.47      6.72 o
  -2  14   3        4.28        2.51      9.32 o
  -1  14   3      446.28      414.58     14.54 o
   0  14   3      151.47      138.93     10.67 o
   1  14   3       94.07       71.23      7.99 o
   2  14   3     1771.58     1760.40     31.29 o
   3  14   3      282.99      279.65     12.00 o
   4  14   3       43.49       42.47      8.65 o
   5  14   3      614.68      556.30     18.49 o
   6  14   3        1.47        3.86      7.82 o
   7  14   3      310.27      330.97     18.76 o
   8  14   3       44.01       34.89     12.24 o
   9  14   3        2.68        9.16     12.41 o
  10  14   3       54.65       42.15     17.50 o
 -10  15   3      129.63      107.41     20.82 o
  -9  15   3        2.77      -14.03     14.03 o
  -8  15   3      436.79      426.65     21.18 o
  -7  15   3       77.84       71.01     12.64 o
  -6  15   3      299.14      289.30     27.24 o
  -5  15   3     1258.06     1241.72     35.32 o
  -4  15   3       35.93       12.67      9.47 o
  -3  15   3      746.22      715.01     33.40 o
  -2  15   3     1202.52     1285.45     25.68 o
  -1  15   3      547.66      543.88     18.53 o
   0  15   3      564.14      625.01     19.51 o
   1  15   3      962.07      990.60     30.05 o
   2  15   3        4.70        1.38      7.04 o
   3  15   3      390.59      425.99     22.84 o
   4  15   3      214.18      201.35     13.26 o
   5  15   3       14.45       12.97      7.94 o
   6  15   3       26.89       43.74     10.64 o
   7  15   3       96.28       86.68     15.87 o
   8  15   3       23.58       21.09     12.37 o
   9  15   3       64.28       86.46     15.84 o
  -9  16   3       62.78       62.93     18.19 o
  -8  16   3        1.51       -7.68     11.07 o
  -7  16   3      250.70      294.89     18.23 o
  -6  16   3      336.17      359.60     23.63 o
  -5  16   3       16.66        7.31     10.64 o
  -4  16   3      106.55      110.26     13.13 o
  -3  16   3      120.33      124.71     12.92 o
  -2  16   3      141.55      143.68     13.33 o
  -1  16   3      745.60      788.12     27.45 o
   0  16   3       58.41       69.53     14.05 o
   1  16   3      129.12      130.45     16.34 o
   2  16   3      339.73      341.94     18.71 o
   3  16   3      190.57      185.00     12.69 o
   4  16   3       95.69      115.64     11.63 o
   5  16   3      541.98      590.80     19.92 o
   6  16   3       14.70       18.90      9.32 o
   7  16   3      111.07      105.82     12.48 o
   8  16   3       41.62       40.32     13.60 o
   9  16   3        0.86       -9.96     12.91 o
  -9  17   3        2.91       12.69     16.90 o
  -8  17   3       75.86       51.95     16.81 o
  -7  17   3      191.84      220.40     21.58 o
  -6  17   3       16.97        2.80     11.76 o
  -5  17   3       62.45       52.17     14.91 o
  -4  17   3       37.81       40.08     13.95 o
  -3  17   3        6.08       13.73     10.04 o
  -2  17   3      108.28      107.72     13.17 o
  -1  17   3       17.00        6.15      9.59 o
   0  17   3        6.48       21.57      9.81 o
   1  17   3      601.82      617.09     30.49 o
   2  17   3       13.05        3.48      9.51 o
   3  17   3      580.08      597.52     25.43 o
   4  17   3       19.80       20.01      9.58 o
   5  17   3       36.31       22.61      9.50 o
   6  17   3      113.61      108.97     12.34 o
   7  17   3       19.94       24.12     13.43 o
   8  17   3        4.53       -7.17     12.37 o
  -8  18   3       34.88       30.98     16.77 o
  -7  18   3       25.62        3.96     13.90 o
  -6  18   3       34.05       35.57     13.34 o
  -5  18   3       28.49       18.39     13.99 o
  -4  18   3      133.67      117.76     14.63 o
  -3  18   3        0.48       -5.78     10.11 o
  -2  18   3        1.27       -6.29     10.09 o
  -1  18   3       43.76       31.40     14.25 o
   0  18   3       18.27       12.05     10.22 o
   1  18   3      159.44      139.79     15.01 o
   2  18   3       71.03       62.24     20.58 o
   3  18   3      120.70      132.88     15.08 o
   4  18   3        7.56        0.89     11.07 o
   5  18   3        4.90       -9.02      9.02 o
   6  18   3       83.76       62.53     15.37 o
   7  18   3        8.97       19.32     16.21 o
   8  18   3        1.66       12.89     13.62 o
  -8  19   3       22.51       18.26     17.34 o
  -7  19   3        0.18      -13.58     13.58 o
  -6  19   3        7.21       27.90     15.79 o
  -5  19   3      133.71      103.51     19.38 o
  -4  19   3       26.18        7.05     19.25 o
  -3  19   3       15.21       13.68     11.65 o
  -2  19   3      220.60      239.53     18.38 o
  -1  19   3      310.82      284.40     35.99 o
   0  19   3      293.23      291.75     19.77 o
   1  19   3       58.03       41.49     12.51 o
   2  19   3       26.99       24.69     12.11 o
   3  19   3       15.33       15.93     11.40 o
   4  19   3      245.19      249.21     19.72 o
   5  19   3       10.92        2.93     12.90 o
   6  19   3       84.88      104.38     15.20 o
   7  19   3       27.27       25.68     13.36 o
  -7  20   3       41.48       37.54     21.94 o
  -6  20   3       14.80      -15.19     15.19 o
  -5  20   3       23.06       17.82     12.86 o
  -4  20   3      186.65      202.34     26.63 o
  -3  20   3      568.86      655.15     28.94 o
  -2  20   3       68.36       55.48     16.65 o
  -1  20   3      300.67      325.17     37.23 o
   0  20   3       46.32       63.29     14.19 o
   1  20   3       49.13       51.07     15.02 o
   2  20   3      173.75      161.26     16.88 o
   3  20   3        1.40      -10.71     10.71 o
   4  20   3        6.33        6.07     11.79 o
   5  20   3       10.04       12.88     11.88 o
   6  20   3        5.21       -8.37     13.88 o
   7  20   3       63.52       80.58     18.92 o
  -6  21   3        0.72        2.39     13.57 o
  -5  21   3      405.36      450.17     26.29 o
  -4  21   3       38.41       69.67     15.25 o
  -3  21   3       78.89      109.92     21.38 o
  -2  21   3       59.00       59.23     18.20 o
  -1  21   3       45.64       42.74     17.77 o
   0  21   3      183.54      186.09     18.96 o
   1  21   3      427.55      401.40     90.28 o
   2  21   3        4.75      -11.11     11.11 o
   3  21   3      296.29      310.55     46.87 o
   4  21   3      159.52      188.41     34.76 o
   5  21   3       20.30       23.48     13.16 o
   6  21   3       33.40       18.92     13.58 o
  -5  22   3       21.08        6.87     13.77 o
  -4  22   3       35.15        5.20     13.42 o
  -3  22   3      167.84      175.03     21.22 o
  -2  22   3       12.92        9.02     15.97 o
  -1  22   3      204.15      147.05     31.64 o
   0  22   3        7.53       -1.32     12.63 o
   1  22   3       32.63       35.97     21.64 o
   2  22   3        7.70       -0.53     11.73 o
   3  22   3        5.21        6.78     12.82 o
   4  22   3        0.46       -8.25     12.42 o
   5  22   3       60.37       48.27     14.17 o
  -4  23   3        2.57        1.31     13.82 o
  -3  23   3      222.98      201.08     26.76 o
  -2  23   3       22.11       14.16     19.86 o
  -1  23   3        9.21      -10.63     15.78 o
   0  23   3        8.53       10.81     16.89 o
   1  23   3       80.22      101.96     17.19 o
   2  23   3        3.06       -2.25     12.38 o
   3  23   3       70.84       67.79     22.48 o
   4  23   3        0.76      -13.23     13.23 o
  -3  24   3       33.13       22.65     19.30 o
  -2  24   3       30.50       22.68     36.30 o
  -1  24   3        0.10        5.65     27.30 o
   0  24   3        2.83      -13.63     16.89 o
   1  24   3       17.55        9.23     14.40 o
   2  24   3       25.66       13.28     14.53 o
 -12   0   4       73.65       46.54     31.64 o
 -11   0   4       68.09       70.45     21.69 o
 -10   0   4      273.40      277.45     20.34 o
  -9   0   4        5.53       -7.75      9.88 o
  -8   0   4      770.18      793.96     27.71 o
  -7   0   4     2997.70     3052.21     62.40 o
  -6   0   4        0.31       -4.40      6.20 o
  -5   0   4     4012.36     3746.02     69.67 o
  -4   0   4       54.58      201.82     21.98 o
  -3   0   4      257.87      249.53     21.05 o
  -2   0   4    11575.72    12074.56    247.89 o
  -1   0   4     4168.06     4412.98    129.68 o
   0   0   4     7793.45     8230.29    141.41 o
   1   0   4     9396.92     8759.55    140.47 o
   2   0   4     1384.29     1371.39     22.75 o
   3   0   4     4681.77     4596.74     66.82 o
   4   0   4     6962.29     6427.02     93.46 o
   5   0   4      531.84      501.07     14.33 o
   6   0   4     1816.95     1659.98     36.54 o
   7   0   4      339.23      316.42     21.92 o
   8   0   4      233.37      207.29     27.30 o
   9   0   4      333.42      333.43     25.79 o
  10   0   4       38.09       20.33     15.19 o
  11   0   4      158.52      175.28     41.26 o
  12   0   4      142.92      156.24     26.23 o
 -12   1   4      224.28      249.68     25.14 o
 -11   1   4       96.84       90.58     14.35 o
 -10   1   4       46.85       39.61     11.11 o
  -9   1   4      775.61      793.67     20.86 o
  -8   1   4      982.18      985.20     21.95 o
  -7   1   4      315.02      316.37     11.76 o
  -6   1   4     1277.58     1227.71     21.95 o
  -5   1   4      793.15      804.06     15.86 o
  -4   1   4     3137.93     3327.59     43.36 o
  -3   1   4     8976.23     9223.67     94.73 o
  -2   1   4      378.01      444.37     18.96 o
  -1   1   4       76.29       96.12      4.01 o
   0   1   4     1006.23      972.50     13.90 o
   1   1   4     4307.39     4435.86     44.67 o
   2   1   4      564.07      500.76      8.66 o
   3   1   4     2073.36     2097.71     23.34 o
   4   1   4     2031.25     1964.17     25.04 o
   5   1   4     1730.79     1707.33     23.43 o
   6   1   4       28.57       23.20      5.77 o
   7   1   4       83.12       92.85      9.22 o
   8   1   4       82.74       69.52     11.02 o
   9   1   4       97.31      101.56     13.02 o
  10   1   4        2.52       11.69     10.76 o
  11   1   4       27.81       47.90     13.99 o
  12   1   4        0.77        3.27     13.78 o
 -12   2   4       11.76        0.47     16.56 o
 -11   2   4        9.78        0.16     15.67 o
 -10   2   4      264.05      272.39     15.31 o
  -9   2   4        2.11        3.85      7.51 o
  -8   2   4      157.29      166.53     10.43 o
  -7   2   4      235.02      231.24     12.67 o
  -6   2   4        3.11        9.79      4.80 o
  -5   2   4     1023.61      905.10     21.64 o
  -4   2   4      450.31      435.80      9.90 o
  -3   2   4       76.36       71.29      3.87 o
  -2   2   4      728.08      741.30     16.72 o
  -1   2   4       60.05       49.91      3.54 o
   0   2   4     3179.83     3124.39     34.72 o
   1   2   4     1318.88     1273.88     16.17 o
   2   2   4      401.68      346.83      6.48 o
   3   2   4      854.01      779.44     11.39 o
   4   2   4      984.93      912.07     14.98 o
   5   2   4      148.85      137.04      7.35 o
   6   2   4     1418.23     1427.74     26.96 o
   7   2   4      516.16      465.49     21.39 o
   8   2   4      191.52      169.18     13.48 o
   9   2   4      270.00      265.11     16.88 o
  10   2   4        6.19       12.05     11.20 o
  11   2   4       29.41       32.51     12.80 o
  12   2   4       34.49       34.94     17.91 o
 -12   3   4        2.81      -16.63     16.63 o
 -11   3   4       30.44       22.91     15.31 o
 -10   3   4        2.35       10.40      9.57 o
  -9   3   4       90.49       73.04     11.56 o
  -8   3   4      609.95      607.08     18.40 o
  -7   3   4      177.91      180.77     14.79 o
  -6   3   4        9.50       10.01      5.22 o
  -5   3   4     1511.12     1639.04     27.72 o
  -4   3   4     1923.79     1902.81     27.24 o
  -3   3   4      367.28      450.36      9.10 o
  -2   3   4      118.77      105.56      5.68 o
  -1   3   4     2343.66     2630.93     36.42 o
   0   3   4      276.02      317.82      6.46 o
   1   3   4     3049.62     3088.05     35.00 o
   2   3   4       43.91       50.13      2.70 o
   3   3   4      291.79      307.79      6.23 o
   4   3   4       21.83       22.63      3.05 o
   5   3   4       32.96       33.54      4.09 o
   6   3   4        0.01       -4.56      4.56 o
   7   3   4       83.40       97.35      9.31 o
   8   3   4       30.34       34.56      9.87 o
   9   3   4        5.05       -1.01      9.59 o
  10   3   4       14.26        2.81     10.85 o
  11   3   4        0.88       -9.11     11.67 o
  12   3   4       25.80       46.60     14.82 o
 -12   4   4       12.05      -17.89     17.89 o
 -11   4   4       61.20       35.18     15.67 o
 -10   4   4        0.49        8.04      8.68 o
  -9   4   4       16.23       10.72      8.10 o
  -8   4   4        0.53        3.55      6.74 o
  -7   4   4      522.12      561.35     16.41 o
  -6   4   4       31.81       58.37      6.79 o
  -5   4   4      360.26      385.34     11.75 o
  -4   4   4      158.49      121.87      5.54 o
  -3   4   4     1034.67     1167.16     16.90 o
  -2   4   4      267.56      289.53      8.59 o
  -1   4   4      209.03      217.70      6.34 o
   0   4   4      596.66      635.19      9.96 o
   1   4   4       24.66       16.21      2.78 o
   2   4   4       54.18       63.50      2.94 o
   3   4   4      404.30      440.04      7.65 o
   4   4   4      264.14      228.65      8.04 o
   5   4   4       87.64       90.16      4.70 o
   6   4   4        8.98       -1.22      4.71 o
   7   4   4       23.15       18.13      7.39 o
   8   4   4        1.94       15.65      8.99 o
   9   4   4        5.28       -1.37      9.67 o
  10   4   4       52.62       57.72     12.45 o
  11   4   4       16.95       29.22     12.75 o
  12   4   4       36.89       34.40     14.41 o
 -12   5   4       75.78       54.51     23.84 o
 -11   5   4       27.17       16.68     12.73 o
 -10   5   4       57.76       48.96     12.27 o
  -9   5   4      709.33      763.91     32.19 o
  -8   5   4        5.26        3.95      6.80 o
  -7   5   4      659.67      655.51     16.14 o
  -6   5   4      630.88      595.07     14.36 o
  -5   5   4       72.20       93.37      6.11 o
  -4   5   4     2478.52     2640.47     35.75 o
  -3   5   4     4068.10     4143.14     51.63 o
  -2   5   4       41.87       56.18      4.06 o
  -1   5   4     2647.17     2655.98     33.81 o
   0   5   4     1721.69     1679.35     41.92 o
   1   5   4     1860.80     1956.58     22.59 o
   2   5   4     1451.70     1389.80     18.56 o
   3   5   4     1561.86     1739.89     21.40 o
   4   5   4      199.00      200.24      7.77 o
   5   5   4      468.70      444.27     12.35 o
   6   5   4        7.97        6.00      4.11 o
   7   5   4        8.61        3.25      7.22 o
   8   5   4      148.62      143.20     12.90 o
   9   5   4        4.82       11.58      9.97 o
  10   5   4      199.85      255.06     17.94 o
  11   5   4       50.96       51.07     13.88 o
 -12   6   4      128.63      187.89     22.92 o
 -11   6   4      114.62      151.00     19.44 o
 -10   6   4      305.75      376.04     26.69 o
  -9   6   4       55.15       47.35      9.56 o
  -8   6   4       72.15       50.28      8.56 o
  -7   6   4      670.62      696.49     16.82 o
  -6   6   4       72.26       89.57      7.35 o
  -5   6   4     2129.68     2076.38     30.56 o
  -4   6   4     2919.14     2843.93     41.78 o
  -3   6   4        6.98       12.07      3.02 o
  -2   6   4     3183.37     3078.93     36.40 o
  -1   6   4        6.73        2.24      2.83 o
   0   6   4       77.97       64.49      5.36 o
   1   6   4     2748.33     2648.08     29.63 o
   2   6   4      550.31      489.45      9.74 o
   3   6   4     1967.40     1891.47     24.74 o
   4   6   4       83.39       62.79      5.92 o
   5   6   4      141.56      131.82      8.04 o
   6   6   4     1213.49     1195.46     22.11 o
   7   6   4      261.31      252.91     12.60 o
   8   6   4      223.56      214.33     18.54 o
   9   6   4      163.78      193.03     18.54 o
  10   6   4      108.25      102.72     16.17 o
  11   6   4       41.44       23.59     15.47 o
 -12   7   4      185.05      205.06     23.53 o
 -11   7   4        6.58       30.30     15.24 o
 -10   7   4       59.17       58.23     14.74 o
  -9   7   4      370.83      399.21     21.13 o
  -8   7   4        7.30        3.99      7.18 o
  -7   7   4     1016.61      985.79     22.85 o
  -6   7   4      485.99      512.90     15.35 o
  -5   7   4      544.19      525.67     14.20 o
  -4   7   4     2019.56     1985.01     28.65 o
  -3   7   4      136.09      109.16      5.62 o
  -2   7   4      323.94      303.81      7.81 o
  -1   7   4      809.54      676.28     13.74 o
   0   7   4     1170.76     1080.96     17.16 o
   1   7   4     1653.40     1546.80     24.39 o
   2   7   4     4012.29     4019.79     43.54 o
   3   7   4     1046.86      873.47     12.40 o
   4   7   4       17.69        5.93      4.12 o
   5   7   4      419.86      417.90     13.62 o
   6   7   4      163.23      140.38      8.73 o
   7   7   4       45.94       34.48      8.78 o
   8   7   4      523.67      574.60     22.17 o
   9   7   4        0.14       12.71     11.46 o
  10   7   4      132.72      105.89     17.49 o
  11   7   4       70.46       71.56     17.91 o
 -11   8   4        9.29       25.23     15.59 o
 -10   8   4       72.52       84.78     23.60 o
  -9   8   4       17.62       34.81     13.17 o
  -8   8   4        1.45       -6.69      6.69 o
  -7   8   4       23.46       35.82      7.72 o
  -6   8   4      127.37      133.21      8.47 o
  -5   8   4      637.19      630.78     21.38 o
  -4   8   4       19.60       11.82      4.58 o
  -3   8   4      165.69      156.11      8.53 o
  -2   8   4     4634.51     4493.81     55.34 o
  -1   8   4      765.66      613.84     14.70 o
   0   8   4     2697.83     2727.38     38.84 o
   1   8   4      437.86      404.16      9.23 o
   2   8   4     1050.55     1158.47     17.57 o
   3   8   4     1283.32     1205.73     16.23 o
   4   8   4      419.09      417.90     10.61 o
   5   8   4      228.32      218.47      9.44 o
   6   8   4       47.89       42.52      7.22 o
   7   8   4        5.07        9.36      9.31 o
   8   8   4       80.23      101.96     11.80 o
   9   8   4      112.44      113.42     16.84 o
  10   8   4        0.08       14.89     13.73 o
  11   8   4       22.42       13.31     15.48 o
 -11   9   4        2.80       28.72     15.71 o
 -10   9   4        4.78      -12.98     12.98 o
  -9   9   4       18.40        5.13     11.93 o
  -8   9   4       30.88       47.48     10.06 o
  -7   9   4      209.20      203.20     13.22 o
  -6   9   4        0.58       -5.83      5.83 o
  -5   9   4       22.56       25.64      6.00 o
  -4   9   4      124.98      137.40      8.54 o
  -3   9   4      377.29      365.68      9.33 o
  -2   9   4      216.23      227.75      7.81 o
  -1   9   4        0.99        5.15      3.72 o
   0   9   4      228.62      245.87      7.39 o
   1   9   4     1765.53     1863.52     24.81 o
   2   9   4      370.27      366.13      9.39 o
   3   9   4      508.05      512.00      9.62 o
   4   9   4       72.10       81.74      6.04 o
   5   9   4      219.89      210.49      9.67 o
   6   9   4       43.68       47.30      7.45 o
   7   9   4        0.45        4.80      9.21 o
   8   9   4       51.60       42.10     11.32 o
   9   9   4       14.72       12.15     13.08 o
  10   9   4        1.47      -12.86     12.86 o
  11   9   4        2.17       14.51     15.57 o
 -11  10   4        4.86       -1.80     15.33 o
 -10  10   4       21.70       24.30     14.62 o
  -9  10   4      158.10      151.79     18.27 o
  -8  10   4       25.27       41.13     10.16 o
  -7  10   4     1084.68     1090.04     28.54 o
  -6  10   4       24.45       11.27      7.93 o
  -5  10   4      123.64      137.26     11.77 o
  -4  10   4       16.08       26.64      5.81 o
  -3  10   4      590.16      609.41     12.08 o
  -2  10   4     2697.50     2717.19     36.34 o
  -1  10   4      686.10      737.51     14.20 o
   0  10   4      159.51      181.93      6.40 o
   1  10   4     1827.24     1884.84     25.38 o
   2  10   4      492.24      494.57     10.58 o
   3  10   4      258.58      237.93      8.79 o
   4  10   4      340.70      300.94      9.64 o
   5  10   4        0.05        0.22      5.23 o
   6  10   4      158.54      172.86     11.10 o
   7  10   4       28.79        9.50      9.60 o
   8  10   4       71.28       57.89     12.23 o
   9  10   4        0.33      -15.08     16.42 o
  10  10   4       26.16       17.60     14.65 o
  11  10   4        0.03      -13.94     13.94 o
 -11  11   4        3.93      -14.16     15.76 o
 -10  11   4       15.85       -3.90     14.23 o
  -9  11   4      611.97      633.32     30.20 o
  -8  11   4       54.70       41.81     13.24 o
  -7  11   4      100.38      107.78     17.82 o
  -6  11   4      646.15      653.29     26.31 o
  -5  11   4     1319.81     1336.04     34.35 o
  -4  11   4     1367.79     1321.78     40.40 o
  -3  11   4       49.94       35.70      6.93 o
  -2  11   4      204.43      215.21      8.04 o
  -1  11   4     1343.33     1292.00     20.83 o
   0  11   4     3024.64     2957.46     34.35 o
   1  11   4        0.14        3.36      4.13 o
   2  11   4      741.08      754.69     12.48 o
   3  11   4     1348.62     1293.48     22.27 o
   4  11   4      422.64      378.02     17.55 o
   5  11   4     2036.54     2073.34     36.42 o
   6  11   4        0.39       -1.46      7.18 o
   7  11   4        1.89       17.27      9.76 o
   8  11   4      534.63      528.59     24.54 o
   9  11   4      122.22       88.40     16.58 o
  10  11   4       16.20       15.04     14.92 o
 -11  12   4       45.71       44.05     34.13 o
 -10  12   4       96.92      111.57     18.97 o
  -9  12   4       25.22       38.53     15.25 o
  -8  12   4      186.70      197.92     18.70 o
  -7  12   4      828.86      863.93     26.18 o
  -6  12   4        0.45        4.22      8.85 o
  -5  12   4       43.95       42.16     10.54 o
  -4  12   4       83.76       95.34     11.13 o
  -3  12   4      280.33      281.72     15.05 o
  -2  12   4     2653.10     2617.50     53.39 o
  -1  12   4      251.44      249.66      9.02 o
   0  12   4       67.13       71.42      5.56 o
   1  12   4     1013.95     1024.76     15.81 o
   2  12   4      253.25      262.16      8.34 o
   3  12   4      758.73      734.13     18.00 o
   4  12   4       63.71       79.59      7.85 o
   5  12   4      276.28      294.14     11.61 o
   6  12   4      724.22      699.54     20.28 o
   7  12   4      656.68      681.49     24.41 o
   8  12   4      136.61      134.83     15.08 o
   9  12   4       52.73       31.87     14.68 o
  10  12   4        9.16       -6.19     14.25 o
 -10  13   4        1.70       -3.37     15.59 o
  -9  13   4      279.00      254.63     22.30 o
  -8  13   4       70.36       63.93     15.12 o
  -7  13   4       38.67       35.55     10.20 o
  -6  13   4      847.23      850.56     38.00 o
  -5  13   4       47.89       48.61     10.48 o
  -4  13   4     2970.73     3006.77     52.50 o
  -3  13   4      139.07      143.88     10.13 o
  -2  13   4      103.21      102.31      8.86 o
  -1  13   4     1003.44     1023.84     18.94 o
   0  13   4     2908.13     2916.24     40.43 o
   1  13   4      429.01      441.89     10.15 o
   2  13   4      320.59      323.06     12.33 o
   3  13   4      605.88      629.48     26.28 o
   4  13   4      387.70      403.46     13.41 o
   5  13   4      430.85      463.56     16.15 o
   6  13   4       43.59       49.17      9.10 o
   7  13   4       11.38        6.58     10.73 o
   8  13   4       52.96       78.80     13.93 o
   9  13   4       63.87       62.82     16.70 o
  10  13   4       23.36       30.63     16.70 o
 -10  14   4      142.11      165.43     22.20 o
  -9  14   4        8.26       15.61     14.75 o
  -8  14   4       86.09       49.26     15.29 o
  -7  14   4        8.36        5.95     12.64 o
  -6  14   4        3.49        1.88     10.82 o
  -5  14   4      157.26      145.89     15.81 o
  -4  14   4      791.75      810.69     22.56 o
  -3  14   4      172.38      152.05     10.70 o
  -2  14   4      714.45      747.98     31.35 o
  -1  14   4      143.47      137.20      8.98 o
   0  14   4        9.86        6.18      4.94 o
   1  14   4       14.94       23.82      6.71 o
   2  14   4       21.15       15.75      6.47 o
   3  14   4        1.37       -1.39      6.18 o
   4  14   4        8.30       10.73      6.39 o
   5  14   4        2.67       -4.35      8.38 o
   6  14   4      465.99      468.70     20.42 o
   7  14   4      216.87      233.01     17.24 o
   8  14   4       15.09      -10.20     11.07 o
   9  14   4        2.81        7.15     19.09 o
  -9  15   4       30.10      -12.65     17.05 o
  -8  15   4        1.09       -0.25     13.83 o
  -7  15   4        0.49       -9.01     12.33 o
  -6  15   4       27.37       34.07     11.39 o
  -5  15   4      319.83      278.71     19.13 o
  -4  15   4       65.05       64.67     11.11 o
  -3  15   4      668.97      640.62     19.77 o
  -2  15   4      124.27      104.31      9.86 o
  -1  15   4       33.70       34.30      8.24 o
   0  15   4        0.23       -4.76      6.63 o
   1  15   4       86.55      100.82      8.76 o
   2  15   4      123.78      148.31      9.87 o
   3  15   4        0.00        1.97      6.57 o
   4  15   4       76.64       75.57     10.10 o
   5  15   4        0.06        1.98      7.70 o
   6  15   4       29.72       22.06     11.12 o
   7  15   4        5.11        0.24     11.34 o
   8  15   4        3.16        2.85     11.92 o
   9  15   4       12.32        7.71     15.40 o
  -9  16   4       17.40       10.63     16.31 o
  -8  16   4       32.61        3.51     14.41 o
  -7  16   4      190.63      169.12     19.09 o
  -6  16   4       24.02        5.54     11.12 o
  -5  16   4       49.23       40.87     14.90 o
  -4  16   4       65.69       66.86     11.68 o
  -3  16   4      247.62      238.86     20.63 o
  -2  16   4       22.91       26.02      9.92 o
  -1  16   4      367.82      326.11     18.68 o
   0  16   4        7.90       -1.85      8.65 o
   1  16   4      328.65      351.48     18.91 o
   2  16   4       84.83       87.41     12.28 o
   3  16   4      411.13      375.83     16.82 o
   4  16   4      143.42      130.80     11.42 o
   5  16   4       89.54       81.06     10.68 o
   6  16   4       82.72       74.19     13.42 o
   7  16   4      115.36      132.32     20.69 o
   8  16   4        0.04       -4.73     12.43 o
   9  16   4       16.58       29.92     16.65 o
  -9  17   4      112.23       94.30     20.17 o
  -8  17   4       16.11       -2.33     14.66 o
  -7  17   4       18.26        0.16     17.37 o
  -6  17   4      142.60      122.08     20.81 o
  -5  17   4       79.02       97.24     13.96 o
  -4  17   4      485.62      467.34     24.89 o
  -3  17   4      465.24      498.45     54.02 o
  -2  17   4      469.23      465.08     28.74 o
  -1  17   4      229.93      225.96     17.28 o
   0  17   4     1260.49     1282.37     48.37 o
   1  17   4       73.46       51.40     11.56 o
   2  17   4       33.37       47.49     11.69 o
   3  17   4      352.21      383.62     20.89 o
   4  17   4       10.18        0.77      9.38 o
   5  17   4      195.55      227.21     14.19 o
   6  17   4       18.17       16.79     11.68 o
   7  17   4        4.17       11.24     12.36 o
   8  17   4      136.78      173.52     21.58 o
  -8  18   4       53.69       26.25     17.36 o
  -7  18   4      149.91      141.35     23.58 o
  -6  18   4       16.60        8.05     16.65 o
  -5  18   4      221.45      251.94     19.74 o
  -4  18   4      579.21      557.20     30.82 o
  -3  18   4       36.92       38.81     12.11 o
  -2  18   4     1547.90     1630.99     56.37 o
  -1  18   4        6.70       14.63     10.79 o
   0  18   4      583.03      668.43     35.93 o
   1  18   4      623.52      684.83     52.61 o
   2  18   4       48.36       22.51     11.32 o
   3  18   4      503.81      512.99     32.58 o
   4  18   4      238.71      264.18     19.24 o
   5  18   4        0.59       -1.15      9.11 o
   6  18   4      131.71      162.77     16.36 o
   7  18   4       34.13       57.00     13.91 o
   8  18   4      122.84      132.62     19.79 o
  -7  19   4       12.29      -10.07     37.54 o
  -6  19   4      284.33      348.09     45.92 o
  -5  19   4      112.26      123.27     49.02 o
  -4  19   4       55.14       85.51     14.67 o
  -3  19   4       40.63       38.71     12.87 o
  -2  19   4       57.00       22.42     15.13 o
  -1  19   4       31.84       36.97     21.41 o
   0  19   4      331.84      374.87     22.04 o
   1  19   4        0.16        1.45     10.45 o
   2  19   4      277.81      273.55     19.43 o
   3  19   4       62.21       70.42     21.28 o
   4  19   4        5.84        3.96     11.53 o
   5  19   4      191.45      227.97     18.90 o
   6  19   4       48.11       57.53     16.85 o
   7  19   4        1.61       -9.74     12.55 o
  -7  20   4        9.54      -16.13     26.68 o
  -6  20   4       16.19        8.07     26.06 o
  -5  20   4        0.35      -10.51     14.74 o
  -4  20   4      125.19      154.33     25.05 o
  -3  20   4        7.19       -7.86     11.75 o
  -2  20   4      182.20      268.34     25.84 o
  -1  20   4       52.57       34.56     15.78 o
   0  20   4      122.66      107.12     15.86 o
   1  20   4      165.22      130.30     16.24 o
   2  20   4       28.16       36.33     15.86 o
   3  20   4       36.60       43.85     13.48 o
   4  20   4       81.80       80.30     15.25 o
   5  20   4        3.29       -5.53     11.39 o
   6  20   4       42.40       44.42     22.44 o
  -6  21   4       18.55       17.19     34.75 o
  -5  21   4        8.41       30.06     18.80 o
  -4  21   4        5.72       -7.99     19.91 o
  -3  21   4        4.66       11.79     16.07 o
  -2  21   4        9.32       17.99     17.99 o
  -1  21   4        3.00       -4.38     14.46 o
   0  21   4        2.20       -2.92     12.14 o
   1  21   4        0.03       12.57     12.04 o
   2  21   4        0.03       -0.61     11.75 o
   3  21   4        4.83        8.25     12.18 o
   4  21   4        0.09       -9.99     11.89 o
   5  21   4        6.55        1.97     12.11 o
   6  21   4        0.43      -20.42     20.42 o
  -5  22   4        5.55       19.67     35.37 o
  -4  22   4       33.07       49.02     21.72 o
  -3  22   4       54.29       29.23     17.13 o
  -2  22   4      232.29      191.42     25.45 o
  -1  22   4       58.31       47.42     18.92 o
   0  22   4        0.46        8.11     13.24 o
   1  22   4        0.20        4.65     12.86 o
   2  22   4        2.02       -8.84     13.64 o
   3  22   4        7.74       15.33     13.37 o
   4  22   4       11.45       12.97     14.76 o
   5  22   4        7.98      -15.13     15.13 o
  -4  23   4       54.36       35.06     20.17 o
  -3  23   4       20.14       16.96     19.49 o
  -2  23   4        4.46       -6.37     16.68 o
  -1  23   4       35.01       23.06     17.97 o
   0  23   4       81.43      125.26     40.33 o
   1  23   4        4.49      -14.70     14.70 o
   2  23   4      101.34      108.20     17.85 o
   3  23   4       38.01       62.79     16.28 o
  -2  24   4       29.26       42.68     20.79 o
  -1  24   4        4.91      -13.25     16.85 o
   0  24   4        5.15        2.73     17.77 o
   1  24   4        1.44       13.49     14.80 o
 -12   1   5        0.16      -11.69     16.55 o
 -11   1   5        1.19       -1.80     14.21 o
 -10   1   5      440.79      410.84     22.10 o
  -9   1   5       29.16       19.32      8.68 o
  -8   1   5      136.63      135.28      9.62 o
  -7   1   5       52.97       67.89      7.29 o
  -6   1   5        0.17       -0.97      4.60 o
  -5   1   5     1782.14     1684.91     26.13 o
  -4   1   5     1107.88     1136.04     16.60 o
  -3   1   5      289.11      325.55     17.51 o
  -2   1   5       29.17       43.14      6.04 o
  -1   1   5     1613.72     1431.25     46.10 o
   0   1   5     3716.97     3563.56     46.80 o
   1   1   5     2503.73     2566.73     32.01 o
   2   1   5      376.69      347.47      7.41 o
   3   1   5      281.83      236.28      8.24 o
   4   1   5      436.38      426.41      8.79 o
   5   1   5       16.86       16.36      4.40 o
   6   1   5      273.67      282.72     10.13 o
   7   1   5      539.91      517.98     20.07 o
   8   1   5        0.20       -7.49      8.58 o
   9   1   5       47.17       43.04     11.81 o
  10   1   5       39.14       20.43     11.81 o
  11   1   5        8.57        0.00     12.33 o
 -12   2   5       87.88       86.84     20.60 o
 -11   2   5       91.15       82.22     18.14 o
 -10   2   5       28.97       22.00     13.35 o
  -9   2   5      171.97      188.26     14.37 o
  -8   2   5      921.28      959.02     26.18 o
  -7   2   5      511.10      534.88     15.13 o
  -6   2   5     2014.56     2003.30     33.16 o
  -5   2   5     1012.08     1054.81     19.08 o
  -4   2   5        1.69        0.16      3.55 o
  -3   2   5     6707.37     6931.40     94.45 o
  -2   2   5       96.82       87.45      6.72 o
  -1   2   5     1217.77     1165.75     27.38 o
   0   2   5       50.25       26.12      4.68 o
   1   2   5      852.82      898.83     12.82 o
   2   2   5     3283.22     3339.77     35.41 o
   3   2   5     1610.28     1387.15     19.58 o
   4   2   5       28.17       33.65      4.47 o
   5   2   5     1619.27     1504.29     21.31 o
   6   2   5       31.63       36.93      5.99 o
   7   2   5       18.58       18.07      8.80 o
   8   2   5        1.35       -8.82      8.82 o
   9   2   5       17.44       16.79     10.88 o
  10   2   5       48.92       75.06     13.75 o
  11   2   5       79.16       69.04     21.99 o
 -12   3   5        0.48      -26.55     26.55 o
 -11   3   5        6.72      -13.53     13.53 o
 -10   3   5      353.86      362.89     19.61 o
  -9   3   5        2.18        1.02      8.89 o
  -8   3   5      533.64      487.80     16.56 o
  -7   3   5      441.27      446.36     14.78 o
  -6   3   5        3.43       -1.43      4.96 o
  -5   3   5     4035.77     3928.69     56.25 o
  -4   3   5     2010.77     1850.36     25.28 o
  -3   3   5     1161.28     1238.35     20.43 o
  -2   3   5     2149.00     2204.80     37.33 o
  -1   3   5     8112.57     8498.34    108.69 o
   0   3   5      880.40      955.17     13.46 o
   1   3   5     5545.89     5541.30     60.51 o
   2   3   5     1693.41     1761.56     20.61 o
   3   3   5      713.75      731.97     11.43 o
   4   3   5     4160.49     4046.23     47.43 o
   5   3   5       44.74       48.72      5.88 o
   6   3   5      276.84      287.82     11.67 o
   7   3   5      542.24      583.52     21.41 o
   8   3   5       48.61       55.42     10.85 o
   9   3   5      416.17      367.82     22.14 o
  10   3   5       97.54       73.15     13.25 o
  11   3   5        1.44        9.43     12.71 o
 -12   4   5      161.33      220.00     24.57 o
 -11   4   5      367.78      381.79     26.37 o
 -10   4   5        6.42       -7.11     10.03 o
  -9   4   5      185.30      224.54     17.64 o
  -8   4   5      821.68      872.65     25.59 o
  -7   4   5       69.37       62.28      7.65 o
  -6   4   5     1794.14     1754.83     35.63 o
  -5   4   5      516.48      526.14     12.36 o
  -4   4   5        1.24       -3.29      4.42 o
  -3   4   5     1929.78     1853.65     42.72 o
  -2   4   5       45.14       43.76      5.28 o
  -1   4   5      861.15      827.20     15.48 o
   0   4   5       76.01       47.49      3.67 o
   1   4   5       18.11       44.08      3.61 o
   2   4   5     2903.03     2709.21     30.29 o
   3   4   5      322.95      290.68      6.43 o
   4   4   5        0.47        2.99      3.38 o
   5   4   5       50.44       55.18      6.02 o
   6   4   5      196.52      183.68      8.37 o
   7   4   5      717.54      741.84     23.69 o
   8   4   5       92.25       84.57     16.33 o
   9   4   5        8.42       12.73     10.67 o
  10   4   5       40.65       50.81     12.99 o
  11   4   5       62.35       55.30     14.39 o
 -12   5   5        3.18       -0.29     20.50 o
 -11   5   5       41.61       42.43     16.71 o
 -10   5   5        0.83       -9.05     11.63 o
  -9   5   5       26.08       13.35      9.63 o
  -8   5   5      159.97      164.04     12.90 o
  -7   5   5       21.30       15.82      6.43 o
  -6   5   5       19.42       26.21      5.51 o
  -5   5   5     1922.00     1958.32     29.07 o
  -4   5   5       33.85       72.03      5.27 o
  -3   5   5     1477.54     1641.74     24.27 o
  -2   5   5      224.54      132.65      7.14 o
  -1   5   5       89.32       69.86      4.68 o
   0   5   5       24.36       24.56      3.40 o
   1   5   5     1088.71      989.59     14.70 o
   2   5   5        6.34        4.40      3.04 o
   3   5   5      335.94      362.47      7.40 o
   4   5   5     1661.55     1598.58     20.92 o
   5   5   5        1.13       -1.28      4.75 o
   6   5   5       16.04       12.64      6.24 o
   7   5   5       91.37       78.10     11.04 o
   8   5   5       41.02       37.37     10.49 o
   9   5   5      149.87      153.32     15.60 o
  10   5   5       73.57       60.81     13.13 o
  11   5   5        5.55       23.09     13.06 o
 -12   6   5        0.63       27.30     32.26 o
 -11   6   5        1.70      -16.23     18.11 o
 -10   6   5        2.94      -10.18     10.18 o
  -9   6   5        0.00       -6.32      8.96 o
  -8   6   5        0.01       -4.76      8.09 o
  -7   6   5        1.52       -5.18      5.57 o
  -6   6   5        5.93       -0.51      5.06 o
  -5   6   5        1.19        3.29      4.93 o
  -4   6   5       45.94       38.61      4.90 o
  -3   6   5      689.99      676.96     13.42 o
  -2   6   5      123.23      113.37      6.12 o
  -1   6   5      729.94      854.73     14.80 o
   0   6   5        0.26        0.88      2.65 o
   1   6   5      118.00      181.25      5.78 o
   2   6   5      110.68      102.30      4.93 o
   3   6   5        4.41        2.49      3.44 o
   4   6   5        0.07       -3.93      4.33 o
   5   6   5      277.44      266.42     17.89 o
   6   6   5        0.75       -5.87      5.87 o
   7   6   5       36.54       39.08      9.65 o
   8   6   5        9.52        2.91      9.64 o
   9   6   5      270.54      242.51     17.03 o
  10   6   5        7.94        7.18     11.49 o
  11   6   5       13.52       15.80     15.86 o
 -11   7   5        0.40      -16.68     17.84 o
 -10   7   5       12.38       10.32     12.68 o
  -9   7   5        4.85       -1.09      9.75 o
  -8   7   5      159.81      165.00     13.64 o
  -7   7   5      516.72      475.66     18.94 o
  -6   7   5      453.99      474.23     13.62 o
  -5   7   5        4.21        7.83      4.93 o
  -4   7   5      280.43      294.84     10.40 o
  -3   7   5        0.45        1.48      3.93 o
  -2   7   5     1408.08     1472.13     21.01 o
  -1   7   5     2025.28     2174.10     27.83 o
   0   7   5     2127.82     2165.36     31.36 o
   1   7   5      246.76      213.63      6.50 o
   2   7   5     2897.28     3051.13     34.64 o
   3   7   5       94.82       86.32      4.61 o
   4   7   5      320.89      323.27      9.18 o
   5   7   5      188.45      184.01      9.00 o
   6   7   5      128.77      103.47      9.40 o
   7   7   5       88.95       84.52     11.33 o
   8   7   5        4.61       -2.29      9.42 o
   9   7   5       39.74       33.70     11.66 o
  10   7   5        8.71        8.98     14.34 o
  11   7   5        1.11       10.21     15.48 o
 -11   8   5      210.77      231.50     59.88 o
 -10   8   5       15.93       14.82     23.27 o
  -9   8   5       92.34       96.91     15.25 o
  -8   8   5      489.61      489.15     39.94 o
  -7   8   5       71.26       90.80     12.97 o
  -6   8   5      460.91      464.55     13.58 o
  -5   8   5        5.23       12.34      5.35 o
  -4   8   5      666.41      689.28     18.78 o
  -3   8   5     3109.21     3109.87     45.34 o
  -2   8   5      534.26      585.25     13.18 o
  -1   8   5     2046.46     2098.99     27.47 o
   0   8   5     7602.42     7638.48     90.53 o
   1   8   5       29.03       23.92      4.09 o
   2   8   5      915.79      837.39     14.67 o
   3   8   5      515.05      464.23     10.65 o
   4   8   5      175.80      169.93     10.18 o
   5   8   5     1283.54     1189.10     24.33 o
   6   8   5       46.58       44.71      7.53 o
   7   8   5      341.58      318.88     16.43 o
   8   8   5      250.37      278.30     16.72 o
   9   8   5       82.88       98.04     21.64 o
  10   8   5       85.17      130.76     18.52 o
  11   8   5       35.99       55.86     25.15 o
 -11   9   5       70.40       85.96     18.38 o
 -10   9   5      188.44      172.60     19.72 o
  -9   9   5      145.79      128.74     16.98 o
  -8   9   5      410.01      365.76     21.66 o
  -7   9   5      817.38      828.24     29.59 o
  -6   9   5      168.69      138.82      9.61 o
  -5   9   5      964.99      985.84     20.69 o
  -4   9   5     1390.90     1406.21     23.17 o
  -3   9   5      121.17      120.38      6.75 o
  -2   9   5       29.99       19.58      4.62 o
  -1   9   5      409.95      397.69      9.98 o
   0   9   5        2.34        1.02      4.40 o
   1   9   5     5847.37     5881.98     71.91 o
   2   9   5      865.14      841.47     14.80 o
   3   9   5      389.80      370.59      8.46 o
   4   9   5      916.22      931.89     16.94 o
   5   9   5      360.51      320.32     11.59 o
   6   9   5       52.69       60.49      8.84 o
   7   9   5      802.48      899.42     31.99 o
   8   9   5       62.00       42.72     13.86 o
   9   9   5       69.84       71.09     21.27 o
  10   9   5      167.80      183.16     21.13 o
  11   9   5        0.89       10.06     16.34 o
 -11  10   5      237.20      283.55     25.03 o
 -10  10   5        0.52      -12.77     12.77 o
  -9  10   5      391.49      437.58     25.06 o
  -8  10   5       15.28        1.74     12.75 o
  -7  10   5       18.46       33.26     11.90 o
  -6  10   5      316.98      329.45     16.89 o
  -5  10   5       26.35       36.59      7.49 o
  -4  10   5      284.21      275.08      9.90 o
  -3  10   5     2139.55     2092.88     30.45 o
  -2  10   5      543.52      539.25     12.86 o
  -1  10   5     4307.67     4253.33     54.76 o
   0  10   5     1001.17      916.59     16.82 o
   1  10   5      107.33      122.85      6.69 o
   2  10   5      810.15      768.29     14.70 o
   3  10   5      404.88      396.93      8.99 o
   4  10   5      354.81      350.50     10.71 o
   5  10   5      803.61      842.33     18.53 o
   6  10   5      302.19      336.36     16.75 o
   7  10   5      131.66      146.86     16.37 o
   8  10   5      449.57      429.80     25.20 o
   9  10   5        2.06       -2.66     13.23 o
  10  10   5       48.63       40.28     16.91 o
 -11  11   5        3.82       -6.95     15.69 o
 -10  11   5        0.87        9.86     14.29 o
  -9  11   5       75.20       75.06     16.20 o
  -8  11   5        0.26       -1.81     11.66 o
  -7  11   5      440.60      396.58     24.74 o
  -6  11   5        0.20      -10.94     10.94 o
  -5  11   5       23.19       13.54      8.37 o
  -4  11   5      694.49      710.20     19.64 o
  -3  11   5       27.89       22.87      5.42 o
  -2  11   5       93.17      109.30      7.15 o
  -1  11   5      659.98      656.22     13.26 o
   0  11   5       62.70       59.55      5.22 o
   1  11   5     1420.89     1390.48     21.24 o
   2  11   5      214.59      222.84      7.93 o
   3  11   5       81.41       80.85      6.07 o
   4  11   5      467.55      464.10     15.17 o
   5  11   5       13.59       20.26      7.60 o
   6  11   5      154.38      173.25     17.32 o
   7  11   5       18.95        0.89     17.49 o
   8  11   5        4.14       -0.01     12.69 o
   9  11   5       27.16       37.22     15.04 o
  10  11   5       61.24       48.77     17.30 o
 -10  12   5        4.40        2.23     19.39 o
  -9  12   5      133.33      146.08     21.86 o
  -8  12   5       78.24       29.78     13.59 o
  -7  12   5      170.33      161.89     17.06 o
  -6  12   5       64.75       49.66     28.54 o
  -5  12   5       40.53       32.50      9.35 o
  -4  12   5        0.90        3.71     11.26 o
  -3  12   5       22.17       25.48      6.93 o
  -2  12   5       15.43        0.53      5.41 o
  -1  12   5       44.15       34.82      5.66 o
   0  12   5      210.80      227.97      7.98 o
   1  12   5      646.09      606.76     12.25 o
   2  12   5       27.62       23.36      5.79 o
   3  12   5      113.28      104.76      7.86 o
   4  12   5        1.74        0.36      7.08 o
   5  12   5       57.92       67.96     10.66 o
   6  12   5      163.23      146.47     13.56 o
   7  12   5       32.94       19.57     13.14 o
   8  12   5      173.46      163.53     19.68 o
   9  12   5        5.66       14.38     14.52 o
  10  12   5        3.74        8.89     15.94 o
 -10  13   5       89.47       52.84     18.09 o
  -9  13   5       36.48       40.29     15.23 o
  -8  13   5       69.43       55.20     15.16 o
  -7  13   5        2.02        0.16     16.63 o
  -6  13   5        6.13       -1.18     15.20 o
  -5  13   5       15.56        6.41      8.41 o
  -4  13   5      426.36      443.39     16.71 o
  -3  13   5       20.50       19.71     11.11 o
  -2  13   5      310.03      340.44     16.20 o
  -1  13   5      170.43      180.61      9.31 o
   0  13   5      222.01      234.00     11.82 o
   1  13   5      682.68      680.24     14.11 o
   2  13   5       70.19       58.56      8.96 o
   3  13   5       10.22       17.43      6.36 o
   4  13   5       13.54        5.47      5.41 o
   5  13   5       43.70       20.43      9.51 o
   6  13   5      141.50      119.74     13.48 o
   7  13   5      392.52      403.81     20.38 o
   8  13   5        0.83       -2.38     12.72 o
   9  13   5        1.54        5.83     20.83 o
 -10  14   5        7.71      -14.72     14.72 o
  -9  14   5       96.02       91.93     18.27 o
  -8  14   5       45.32       53.42     21.48 o
  -7  14   5        0.10      -11.30     11.30 o
  -6  14   5      467.36      515.46     31.26 o
  -5  14   5      135.77      108.59     12.67 o
  -4  14   5        0.49       -3.05      7.13 o
  -3  14   5       30.14        8.92      7.28 o
  -2  14   5       40.79       34.06      9.43 o
  -1  14   5       24.11       13.37      7.47 o
   0  14   5       84.98       86.22      7.10 o
   1  14   5        1.98        1.09      6.01 o
   2  14   5       13.05       15.26      6.74 o
   3  14   5      159.60      173.03     12.43 o
   4  14   5       13.53       22.93      7.07 o
   5  14   5      174.80      182.55     19.79 o
   6  14   5       69.27       57.23     12.24 o
   7  14   5        0.89      -11.74     11.74 o
   8  14   5       41.88       32.32     14.72 o
   9  14   5       21.09        8.41     15.72 o
  -9  15   5       40.49       26.23     16.45 o
  -8  15   5       50.09       40.12     19.55 o
  -7  15   5      163.38      167.51     18.83 o
  -6  15   5        9.58       -8.50     13.52 o
  -5  15   5       64.24       76.09     17.14 o
  -4  15   5      321.11      332.95     17.93 o
  -3  15   5      409.63      433.94     16.98 o
  -2  15   5     1747.85     1882.14     43.45 o
  -1  15   5      826.01      782.20     19.76 o
   0  15   5       36.86       29.52      8.42 o
   1  15   5      286.37      305.98     15.21 o
   2  15   5      390.83      397.84     14.74 o
   3  15   5      140.64      166.18     10.17 o
   4  15   5      276.60      287.11     14.08 o
   5  15   5       26.28       21.02     10.20 o
   6  15   5      166.44      196.73     16.12 o
   7  15   5      120.83      133.69     19.52 o
   8  15   5        5.43        7.68     14.54 o
   9  15   5       58.29       79.92     18.81 o
  -9  16   5      109.62      132.66     20.89 o
  -8  16   5       26.62       37.89     15.86 o
  -7  16   5        3.94       -8.18     15.57 o
  -6  16   5      155.31      174.60     22.50 o
  -5  16   5      153.39      137.18     19.95 o
  -4  16   5       81.14       97.75     17.63 o
  -3  16   5      297.33      306.00     22.84 o
  -2  16   5       60.81       70.88     12.25 o
  -1  16   5      547.35      609.12     27.10 o
   0  16   5      252.29      270.50     14.71 o
   1  16   5      205.62      196.48     14.00 o
   2  16   5       56.30       80.52     10.66 o
   3  16   5       90.73      113.20     11.62 o
   4  16   5        6.75        1.25      8.38 o
   5  16   5      259.02      254.15     16.94 o
   6  16   5       30.31       31.04     11.55 o
   7  16   5       97.31      136.12     15.87 o
   8  16   5       40.92       56.68     16.65 o
  -8  17   5        4.10       -0.84     15.06 o
  -7  17   5       59.93       21.66     18.41 o
  -6  17   5        6.25      -14.74     14.74 o
  -5  17   5       52.11       13.34     15.46 o
  -4  17   5        4.90        6.83     14.30 o
  -3  17   5       25.93       34.13     22.96 o
  -2  17   5       16.33       25.24     16.44 o
  -1  17   5       37.81        6.87     10.62 o
   0  17   5       84.12       78.68     27.03 o
   1  17   5       30.71       48.93     13.14 o
   2  17   5       52.35       40.06     15.58 o
   3  17   5       15.63        3.05     10.35 o
   4  17   5       17.51       25.61      9.37 o
   5  17   5        2.92      -10.03     10.03 o
   6  17   5       15.49      -10.51     10.67 o
   7  17   5       70.01       94.09     15.18 o
   8  17   5       55.11       78.41     18.58 o
  -8  18   5        9.34      -12.11     15.87 o
  -7  18   5        6.56       36.94     19.93 o
  -6  18   5        2.99       -4.30     35.06 o
  -5  18   5        0.16      -13.03     22.34 o
  -4  18   5      197.82      158.84     32.89 o
  -3  18   5       41.18       75.02     18.85 o
  -2  18   5       62.07       62.98     17.04 o
  -1  18   5      128.98       91.72     14.43 o
   0  18   5      113.84       87.20     13.96 o
   1  18   5        0.24        7.57     10.74 o
   2  18   5        1.28       -3.61     10.15 o
   3  18   5        6.23        8.16     10.91 o
   4  18   5       12.70       10.83     10.57 o
   5  18   5        1.78       -7.32     10.94 o
   6  18   5       25.28       16.46     12.33 o
   7  18   5       27.77       11.97     13.02 o
  -7  19   5        0.41      -17.97     17.97 o
  -6  19   5        0.16       40.95     28.54 o
  -5  19   5       56.00       37.23     27.92 o
  -4  19   5       61.92       44.84     17.67 o
  -3  19   5      146.92      121.72     21.00 o
  -2  19   5       39.29       32.83     15.19 o
  -1  19   5       16.28        8.76     11.70 o
   0  19   5        7.39       -7.69     10.60 o
   1  19   5       89.38      100.45     19.76 o
   2  19   5       11.80        4.39     11.09 o
   3  19   5       14.49       -7.43     12.00 o
   4  19   5       97.41      103.41     14.35 o
   5  19   5        0.25       -3.66     19.29 o
   6  19   5       13.69        3.61     29.51 o
   7  19   5        2.63       18.12     13.86 o
  -6  20   5       18.27        0.00     26.68 o
  -5  20   5       13.50      -14.89     25.44 o
  -4  20   5       12.54       12.90     28.54 o
  -3  20   5      277.72      304.82     28.28 o
  -2  20   5      229.27      257.91     37.23 o
  -1  20   5      287.45      259.98     25.66 o
   0  20   5      274.94      253.52     19.94 o
   1  20   5       25.57       28.90     15.27 o
   2  20   5       39.53       24.93     12.45 o
   3  20   5       32.14       29.95     13.12 o
   4  20   5        3.83      -13.93     15.71 o
   5  20   5        0.42      -11.90     13.76 o
   6  20   5       20.84        2.83     15.62 o
  -6  21   5        1.94      -14.27     27.30 o
  -5  21   5      155.62      188.82     26.75 o
  -4  21   5       85.85       42.83     18.34 o
  -3  21   5        8.98        7.93     15.95 o
  -2  21   5       18.34       24.49     16.65 o
  -1  21   5       19.01       17.21     16.85 o
   0  21   5       47.90       33.76     14.04 o
   1  21   5      331.57      359.34     31.13 o
   2  21   5       29.26       20.48     13.25 o
   3  21   5       89.21       69.89     15.73 o
   4  21   5      190.15      192.40     21.79 o
   5  21   5        0.06      -14.82     14.82 o
  -5  22   5       52.14       60.19     31.64 o
  -4  22   5       21.73       20.82     18.41 o
  -3  22   5       46.91       32.03     18.49 o
  -2  22   5       10.43       26.29     22.96 o
  -1  22   5        8.83       -9.77     15.97 o
   0  22   5       35.69       38.17     14.92 o
   1  22   5        0.07       -4.28     13.23 o
   2  22   5        3.26        0.62     13.25 o
   3  22   5        1.17        0.81     13.60 o
   4  22   5       13.20       11.94     19.12 o
  -3  23   5       11.08       37.15     19.61 o
  -2  23   5       61.29       52.67     25.75 o
  -1  23   5       70.04       75.05     21.71 o
   0  23   5        2.33       10.79     14.68 o
   1  23   5       31.27       28.60     15.26 o
   2  23   5       52.66       83.38     17.08 o
   3  23   5       33.74       29.16     25.44 o
 -12   0   6      153.52       95.55     35.99 o
 -11   0   6        0.22       -5.86     23.89 o
 -10   0   6      294.48      316.24     29.11 o
  -9   0   6       16.71       -4.88     13.82 o
  -8   0   6     1569.37     1562.01     57.70 o
  -7   0   6      613.09      640.74     31.95 o
  -6   0   6      706.77      744.56     23.56 o
  -5   0   6      439.20      475.52     15.53 o
  -4   0   6     6600.49     6678.05    101.25 o
  -3   0   6       16.77       24.00      8.02 o
  -2   0   6     6956.97     7192.39    179.63 o
  -1   0   6     2195.47     2031.44     73.84 o
   0   0   6      242.54      249.96     10.22 o
   1   0   6      810.19      569.75     24.61 o
   2   0   6      742.37      697.13     18.82 o
   3   0   6        6.56       30.28      7.28 o
   4   0   6     4568.75     4305.25     75.53 o
   5   0   6      387.02      353.13     14.45 o
   6   0   6      303.72      317.72     15.28 o
   7   0   6      295.25      312.24     25.75 o
   8   0   6      103.75      115.20     18.80 o
   9   0   6      178.46      191.93     35.37 o
  10   0   6       55.72       66.78     19.53 o
  11   0   6       12.67       45.86     20.23 o
 -12   1   6       61.59       30.15     18.83 o
 -11   1   6      102.50       87.68     18.25 o
 -10   1   6      142.90      170.99     19.22 o
  -9   1   6       16.70        3.68      9.99 o
  -8   1   6     1945.95     1878.77     43.23 o
  -7   1   6      352.59      361.13     21.59 o
  -6   1   6     1836.30     1752.27     28.42 o
  -5   1   6      836.06      810.19     17.18 o
  -4   1   6      165.77      167.69      8.93 o
  -3   1   6     4481.08     4237.43     55.20 o
  -2   1   6     3738.37     4007.88     65.07 o
  -1   1   6      347.24      306.43     12.69 o
   0   1   6     7140.94     7491.87     88.42 o
   1   1   6     3116.56     3140.25     39.12 o
   2   1   6     2946.27     2697.69     38.02 o
   3   1   6     2984.08     2967.51     38.70 o
   4   1   6       12.55       19.48      5.46 o
   5   1   6      598.01      605.10     13.22 o
   6   1   6     1167.23     1117.25     25.25 o
   7   1   6       30.52       33.24     10.01 o
   8   1   6      523.10      491.21     21.24 o
   9   1   6      203.84      188.09     15.90 o
  10   1   6        1.92        4.40     11.45 o
  11   1   6      104.40      122.74     16.84 o
 -12   2   6       14.75      -15.57     15.57 o
 -11   2   6        6.98       11.32     15.03 o
 -10   2   6      215.34      223.89     20.51 o
  -9   2   6       40.42       31.78     13.10 o
  -8   2   6        2.17        1.51     10.18 o
  -7   2   6      159.27      167.50     11.08 o
  -6   2   6      401.62      363.74     17.33 o
  -5   2   6      517.73      484.97     11.53 o
  -4   2   6      834.82      816.03     15.76 o
  -3   2   6       13.68        5.72      6.14 o
  -2   2   6      462.93      402.00     12.92 o
  -1   2   6      302.21      239.64      8.58 o
   0   2   6     2995.75     2911.39     50.24 o
   1   2   6     1287.50     1238.74     15.29 o
   2   2   6       11.78        7.27      3.08 o
   3   2   6       13.95       12.97      4.13 o
   4   2   6      723.72      663.22     14.39 o
   5   2   6      226.74      243.04     10.76 o
   6   2   6      222.31      206.13     10.81 o
   7   2   6      133.35      135.08     12.62 o
   8   2   6        1.74       -9.37      9.37 o
   9   2   6      140.29      149.18     14.96 o
  10   2   6       18.99       18.36     12.28 o
  11   2   6        8.09       -7.95     12.98 o
 -12   3   6       11.66       -9.36     16.44 o
 -11   3   6        2.44       -3.55     14.44 o
 -10   3   6        5.25      -11.34     12.23 o
  -9   3   6      105.62       98.07     15.31 o
  -8   3   6       61.01       48.59     14.24 o
  -7   3   6       79.64       79.15      9.83 o
  -6   3   6        0.06       -5.35      6.63 o
  -5   3   6      106.90       84.76      8.38 o
  -4   3   6       35.21       38.29      5.09 o
  -3   3   6      411.18      463.13     13.27 o
  -2   3   6      319.64      357.68     12.24 o
  -1   3   6      105.41      114.67      6.77 o
   0   3   6      199.89      249.76      9.34 o
   1   3   6     4666.02     5137.58     56.96 o
   2   3   6     1088.46     1023.27     13.93 o
   3   3   6       30.38       38.85      3.98 o
   4   3   6       13.90       11.62      5.81 o
   5   3   6       10.30       16.73      6.41 o
   6   3   6       37.65       32.37      8.94 o
   7   3   6       26.30       13.71      9.10 o
   8   3   6        0.15       -6.32      9.34 o
   9   3   6        0.00       11.41     10.87 o
  10   3   6       10.81        6.60     11.58 o
  11   3   6        0.53        4.46     12.89 o
 -11   4   6        6.75       -7.77     14.34 o
 -10   4   6       56.96       38.65     15.25 o
  -9   4   6       38.46       38.68     13.33 o
  -8   4   6      170.62      194.37     13.72 o
  -7   4   6      364.22      387.82     20.87 o
  -6   4   6        0.21       -2.53      8.33 o
  -5   4   6      261.90      279.24     11.59 o
  -4   4   6      673.30      687.51     19.15 o
  -3   4   6      324.63      311.36     11.09 o
  -2   4   6      562.29      456.67     14.16 o
  -1   4   6      216.25      266.36      8.80 o
   0   4   6     1313.54     1379.51     18.64 o
   1   4   6       27.38       11.26      3.84 o
   2   4   6      599.31      619.47     10.30 o
   3   4   6      173.76      188.18      6.13 o
   4   4   6      215.19      222.36      8.01 o
   5   4   6       31.02       44.38      9.65 o
   6   4   6        0.40        6.03      9.19 o
   7   4   6       18.17        9.07      8.97 o
   8   4   6       84.48       68.62     11.98 o
   9   4   6       40.90       31.12     12.04 o
  10   4   6       80.54       95.28     14.87 o
  11   4   6        0.79        8.35     13.35 o
 -11   5   6       42.39       54.88     23.04 o
 -10   5   6        2.00        1.39     12.86 o
  -9   5   6      314.67      349.46     22.52 o
  -8   5   6       18.60       13.11      8.94 o
  -7   5   6      746.19      729.90     22.91 o
  -6   5   6     1016.42      923.85     24.33 o
  -5   5   6      318.03      288.35     14.77 o
  -4   5   6       35.94       39.38      5.98 o
  -3   5   6      348.89      359.30     12.15 o
  -2   5   6      909.78     1046.96     18.07 o
  -1   5   6     1085.48     1136.39     17.84 o
   0   5   6     7068.73     6980.07     76.15 o
   1   5   6      360.29      345.82     10.66 o
   2   5   6     1570.83     1582.27     20.12 o
   3   5   6     1435.03     1420.44     18.48 o
   4   5   6       76.01       77.98      5.98 o
   5   5   6      225.03      186.38     10.21 o
   6   5   6      597.32      579.25     20.36 o
   7   5   6        1.02        2.86      9.05 o
   8   5   6      499.42      529.95     21.83 o
   9   5   6        4.64        2.40     10.57 o
  10   5   6       37.52       46.44     14.60 o
  11   5   6      131.51      158.87     21.43 o
 -11   6   6       25.60       27.61     20.62 o
 -10   6   6      429.12      458.69     26.94 o
  -9   6   6      395.63      439.44     24.57 o
  -8   6   6        3.22       -4.48      9.01 o
  -7   6   6      817.08      837.75     24.65 o
  -6   6   6      251.90      248.12     13.46 o
  -5   6   6      676.58      672.21     16.13 o
  -4   6   6     1749.90     1757.45     26.59 o
  -3   6   6        0.51       -1.50      5.20 o
  -2   6   6        6.01        2.20      4.11 o
  -1   6   6     1393.26     1303.50     18.51 o
   0   6   6       43.23       47.31      5.60 o
   1   6   6     2990.18     2955.00     35.76 o
   2   6   6     1839.28     1776.34     22.45 o
   3   6   6       10.53        7.58      3.56 o
   4   6   6      559.71      547.67     12.56 o
   5   6   6        0.75       -0.56      6.20 o
   6   6   6      202.78      205.38     13.49 o
   7   6   6        2.06       -1.84     12.10 o
   8   6   6       34.73       39.53     11.30 o
   9   6   6      108.21      130.68     14.75 o
  10   6   6       84.63       89.98     23.11 o
  11   6   6        0.00        1.35     15.96 o
 -11   7   6      118.11      129.12     26.08 o
 -10   7   6        1.82      -16.22     16.22 o
  -9   7   6      197.14      203.69     19.88 o
  -8   7   6      327.13      324.01     17.35 o
  -7   7   6      195.81      191.76     13.42 o
  -6   7   6     2104.26     2131.62     42.47 o
  -5   7   6      326.16      314.68     13.27 o
  -4   7   6       42.84       45.13      5.73 o
  -3   7   6      826.47      820.68     20.93 o
  -2   7   6      307.27      252.49      9.63 o
  -1   7   6     1378.19     1299.58     20.83 o
   0   7   6     1206.81     1087.60     18.62 o
   1   7   6        1.04       -0.69      3.68 o
   2   7   6     4247.76     4384.68     47.97 o
   3   7   6     1210.08     1107.25     22.98 o
   4   7   6        3.61       -1.00      4.90 o
   5   7   6       50.33       67.96      9.74 o
   6   7   6      616.71      598.76     20.85 o
   7   7   6       33.05       35.34     13.17 o
   8   7   6      296.40      311.26     17.82 o
   9   7   6       76.97      108.72     14.26 o
  10   7   6        1.79       -4.20     14.03 o
  11   7   6      111.01      128.46     38.18 o
 -11   8   6       24.21       40.23     22.36 o
 -10   8   6       65.65       50.47     19.87 o
  -9   8   6        8.65       -5.41     11.05 o
  -8   8   6      365.06      343.29     17.69 o
  -7   8   6       65.83       64.85     10.69 o
  -6   8   6       95.44      106.95     10.91 o
  -5   8   6       53.09       55.12      7.87 o
  -4   8   6      323.74      285.46     10.82 o
  -3   8   6       83.14       87.51      7.99 o
  -2   8   6      114.96      116.74      6.48 o
  -1   8   6     1175.78     1125.49     17.88 o
   0   8   6      337.57      348.36     11.93 o
   1   8   6      612.89      577.88     11.34 o
   2   8   6       25.57       22.59      4.46 o
   3   8   6       66.90       59.19      4.70 o
   4   8   6      205.95      197.14      8.76 o
   5   8   6       20.57        9.21      7.12 o
   6   8   6       66.16       74.15     10.75 o
   7   8   6        1.63       11.55      9.82 o
   8   8   6       23.30        4.42     12.53 o
   9   8   6       79.38      108.45     17.27 o
  10   8   6        0.73        2.00     14.91 o
 -11   9   6        3.44       -0.40     20.79 o
 -10   9   6        3.33      -16.65     16.65 o
  -9   9   6       11.34       21.57     13.15 o
  -8   9   6       65.50       70.66     14.61 o
  -7   9   6        6.77       -4.65     10.09 o
  -6   9   6        1.55       -7.29      7.29 o
  -5   9   6       87.25      108.87      9.18 o
  -4   9   6      538.55      535.88     15.62 o
  -3   9   6       97.32       96.31      9.12 o
  -2   9   6       11.34        6.50      5.34 o
  -1   9   6        0.06        0.67      4.20 o
   0   9   6       12.48       14.95      5.09 o
   1   9   6        0.04        4.71      4.22 o
   2   9   6      561.28      526.09     11.81 o
   3   9   6      369.60      339.30      9.73 o
   4   9   6        0.46       -4.84      4.84 o
   5   9   6       22.78       19.17      7.40 o
   6   9   6       58.69       34.95     12.48 o
   7   9   6       66.75       42.37     17.01 o
   8   9   6        5.93       -1.95     12.56 o
   9   9   6        5.09       -4.13     13.24 o
  10   9   6        7.54       23.36     16.02 o
 -11  10   6        9.89       19.23     31.02 o
 -10  10   6       17.92       -5.14     18.73 o
  -9  10   6      113.08      118.20     17.25 o
  -8  10   6       55.55       72.84     14.47 o
  -7  10   6       58.93       44.46     12.78 o
  -6  10   6       18.88       -7.86     11.47 o
  -5  10   6      197.94      187.38     14.14 o
  -4  10   6      417.62      405.94     14.00 o
  -3  10   6       74.02       74.29     10.16 o
  -2  10   6      818.52      786.68     15.34 o
  -1  10   6     1071.67     1090.98     18.23 o
   0  10   6      842.40      777.48     16.10 o
   1  10   6       73.89       67.28      5.85 o
   2  10   6     1013.71     1017.56     16.63 o
   3  10   6        3.13       -0.41      4.82 o
   4  10   6       47.57       52.09      7.42 o
   5  10   6       52.94       49.65     11.60 o
   6  10   6       10.31        2.11     11.07 o
   7  10   6       25.47       46.30     13.69 o
   8  10   6       25.13       22.09     13.53 o
   9  10   6       26.20       23.23     14.94 o
  10  10   6        0.85        4.25     15.62 o
 -10  11   6       12.55        9.20     19.96 o
  -9  11   6       69.19       53.99     20.76 o
  -8  11   6      308.24      291.10     21.23 o
  -7  11   6      135.80      115.50     21.62 o
  -6  11   6      565.29      592.77     46.23 o
  -5  11   6        5.55       -3.85     11.47 o
  -4  11   6      822.50      826.71     25.95 o
  -3  11   6      225.99      251.27     11.29 o
  -2  11   6      480.92      492.63     13.64 o
  -1  11   6      159.31      144.34      9.35 o
   0  11   6      863.87      843.05     14.83 o
   1  11   6      220.90      217.21      8.70 o
   2  11   6      915.68      899.38     15.86 o
   3  11   6      433.02      430.23     12.49 o
   4  11   6       69.23       77.31     13.25 o
   5  11   6      576.27      632.89     21.61 o
   6  11   6      495.10      443.84     22.99 o
   7  11   6        0.18       -4.22     11.69 o
   8  11   6      120.76      141.35     17.91 o
   9  11   6       63.37       55.62     16.94 o
  10  11   6        0.44        0.83     15.65 o
 -10  12   6      275.46      271.65     31.79 o
  -9  12   6      182.72      205.48     20.77 o
  -8  12   6      208.11      193.06     21.23 o
  -7  12   6      107.44      129.41     16.22 o
  -6  12   6       70.34       59.42     19.86 o
  -5  12   6        4.39      -11.57     11.57 o
  -4  12   6      905.39      905.99     36.66 o
  -3  12   6       91.39       95.64     11.48 o
  -2  12   6     1096.40     1134.34     23.09 o
  -1  12   6      278.69      303.37     10.71 o
   0  12   6       17.73        3.55      4.80 o
   1  12   6       55.28       30.41      6.37 o
   2  12   6      134.08      127.40      9.85 o
   3  12   6       46.42       39.68      6.78 o
   4  12   6       86.31      114.42     11.54 o
   5  12   6      239.24      262.11     15.61 o
   6  12   6       49.62       52.40     13.59 o
   7  12   6      189.04      230.42     19.87 o
   8  12   6       10.43        7.49     16.10 o
   9  12   6        0.56       10.73     15.75 o
 -10  13   6        1.43      -11.52     15.35 o
  -9  13   6        0.64       14.59     14.55 o
  -8  13   6       46.72       47.83     21.19 o
  -7  13   6       28.89       33.64     13.50 o
  -6  13   6      167.44      192.75     22.08 o
  -5  13   6       44.65       54.08     16.01 o
  -4  13   6      306.36      279.33     21.89 o
  -3  13   6      691.42      752.06     25.19 o
  -2  13   6       39.06       37.57      8.18 o
  -1  13   6      269.80      275.06     11.35 o
   0  13   6      581.15      584.13     18.47 o
   1  13   6     1004.45     1000.27     18.20 o
   2  13   6      140.93      143.49      9.01 o
   3  13   6      947.69      916.25     53.75 o
   4  13   6      115.79       96.40     11.44 o
   5  13   6      634.14      681.20     33.47 o
   6  13   6      151.34      186.37     21.44 o
   7  13   6        7.23        8.61     13.23 o
   8  13   6       69.92       87.73     17.09 o
   9  13   6       34.77       49.28     16.77 o
  -9  14   6       83.03       84.41     30.12 o
  -8  14   6        0.68      -12.77     12.77 o
  -7  14   6        9.60      -11.78     11.78 o
  -6  14   6        1.69       -9.51     15.82 o
  -5  14   6       33.04       42.84     15.02 o
  -4  14   6      124.16      157.15     18.78 o
  -3  14   6      111.43      117.14     22.34 o
  -2  14   6       60.04       64.63     10.54 o
  -1  14   6       88.01       87.86     11.14 o
   0  14   6       27.46       12.30      5.48 o
   1  14   6       18.44       13.07      6.76 o
   2  14   6      213.58      196.85     17.92 o
   3  14   6       75.25       48.20      8.41 o
   4  14   6        3.83       15.50      9.36 o
   5  14   6       33.15       31.82     13.34 o
   6  14   6       35.42       37.88     13.57 o
   7  14   6      131.25      133.63     17.91 o
   8  14   6        1.01        2.51     13.96 o
   9  14   6        7.76      -11.42     23.05 o
  -9  15   6        1.39      -14.63     14.63 o
  -8  15   6        0.12       -8.96     13.96 o
  -7  15   6        1.22      -17.68     17.68 o
  -6  15   6       27.51       14.27     15.79 o
  -5  15   6        5.25       -3.56     14.58 o
  -4  15   6      288.38      219.67     21.45 o
  -3  15   6       20.32       11.04     12.45 o
  -2  15   6      334.50      296.16     21.01 o
  -1  15   6        4.67        2.58     10.21 o
   0  15   6       47.75       46.41      9.08 o
   1  15   6        0.72        7.52      7.58 o
   2  15   6        1.73       -2.28      7.67 o
   3  15   6       11.95        0.88      7.61 o
   4  15   6       74.28       63.17     11.64 o
   5  15   6       88.59      102.15     17.67 o
   6  15   6       49.51       40.64     13.96 o
   7  15   6       12.45       13.00     13.80 o
   8  15   6        5.26       -0.34     14.83 o
  -8  16   6       91.25       62.44     17.70 o
  -7  16   6       37.82       52.10     19.51 o
  -6  16   6       30.81       18.97     16.16 o
  -5  16   6       67.47       76.90     17.89 o
  -4  16   6      140.05      140.09     19.23 o
  -3  16   6       42.76       52.82     15.63 o
  -2  16   6      185.15      162.56     28.54 o
  -1  16   6       33.00       19.04     10.49 o
   0  16   6       44.94       37.98     10.74 o
   1  16   6       88.44      109.14     13.37 o
   2  16   6       19.05       19.13      8.86 o
   3  16   6        1.46        3.16      7.91 o
   4  16   6      300.81      303.86     17.41 o
   5  16   6        0.12       -5.51     10.19 o
   6  16   6        0.14      -12.34     12.34 o
   7  16   6        1.03       18.49     15.76 o
   8  16   6       42.86       42.64     16.65 o
  -8  17   6       11.12        3.62     15.83 o
  -7  17   6        3.03      -24.82     24.82 o
  -6  17   6       71.90       70.69     19.73 o
  -5  17   6       44.75       24.23     16.60 o
  -4  17   6       11.16       -3.62     13.25 o
  -3  17   6      441.46      470.94     42.81 o
  -2  17   6      104.31       68.48     17.09 o
  -1  17   6      217.90      200.93     17.03 o
   0  17   6      131.69      131.96     14.76 o
   1  17   6      351.86      360.85     20.74 o
   2  17   6        5.53        3.13     10.25 o
   3  17   6       74.82       72.29     11.88 o
   4  17   6       10.61        3.05     10.41 o
   5  17   6       14.70       25.41     11.88 o
   6  17   6       94.04       89.99     17.02 o
   7  17   6       16.99       21.02     15.47 o
  -7  18   6       89.50       76.94     22.76 o
  -6  18   6       45.79       22.08     18.17 o
  -5  18   6       21.08       17.37     26.06 o
  -4  18   6      191.03      224.61     36.61 o
  -3  18   6       23.73       10.24     14.01 o
  -2  18   6       60.06       90.72     29.78 o
  -1  18   6      331.39      340.47     21.13 o
   0  18   6       10.40        8.29     10.92 o
   1  18   6      425.33      491.56     28.11 o
   2  18   6      206.62      227.88     18.37 o
   3  18   6        7.04        7.63     10.93 o
   4  18   6      176.60      174.87     19.46 o
   5  18   6       34.16       39.78     15.75 o
   6  18   6        6.27      -11.33     14.44 o
   7  18   6       25.52       34.75     16.67 o
  -7  19   6       15.18        1.86     26.68 o
  -6  19   6       93.88       71.35     31.64 o
  -5  19   6       93.01      112.31     32.89 o
  -4  19   6       25.13       34.75     26.06 o
  -3  19   6      141.55      131.90     21.48 o
  -2  19   6       55.33       83.94     19.29 o
  -1  19   6        3.10       11.40     12.02 o
   0  19   6      103.60      126.48     16.26 o
   1  19   6        0.80       -1.03     11.57 o
   2  19   6      137.88      141.09     18.81 o
   3  19   6      141.03      177.96     19.46 o
   4  19   6        0.13      -10.70     27.61 o
   5  19   6      102.71      125.01     19.56 o
   6  19   6       15.46       51.22     32.26 o
  -6  20   6        0.84       -1.24     26.68 o
  -5  20   6        1.59      -14.89     24.20 o
  -4  20   6       26.81       21.31     17.29 o
  -3  20   6        1.13       -8.00     15.46 o
  -2  20   6       97.54       98.88     20.18 o
  -1  20   6        6.64       -0.50     12.29 o
   0  20   6       29.30        8.63     12.63 o
   1  20   6       44.14       59.13     14.44 o
   2  20   6       13.44       11.07     15.96 o
   3  20   6       10.50        8.70     14.39 o
   4  20   6        0.51        1.40     19.34 o
   5  20   6       29.80       38.62     17.95 o
  -5  21   6        9.69       20.97     23.27 o
  -4  21   6        0.21        4.52     17.23 o
  -3  21   6        4.42       -1.46     15.95 o
  -2  21   6       68.86       49.32     18.62 o
  -1  21   6       38.05       26.88     17.48 o
   0  21   6      103.95       84.40     16.47 o
   1  21   6       30.18       35.89     14.21 o
   2  21   6        1.81      -12.02     12.02 o
   3  21   6       12.14       22.37     15.30 o
   4  21   6        0.55       -4.47     14.93 o
  -4  22   6        1.03       -2.86     17.84 o
  -3  22   6       11.14       17.58     18.20 o
  -2  22   6       19.09       15.59     17.77 o
  -1  22   6      240.75      219.51     44.98 o
   0  22   6       17.07       28.20     20.98 o
   1  22   6       13.33       20.90     13.87 o
   2  22   6        8.85       31.28     15.02 o
   3  22   6       14.84        6.11     16.06 o
  -2  23   6        0.71      -13.59     17.77 o
  -1  23   6        5.85       27.30     19.30 o
   0  23   6        0.47       -2.35     14.91 o
   1  23   6       26.21       11.27     14.93 o
 -11   1   7        0.14       -4.84     14.45 o
 -10   1   7       70.93       65.65     15.99 o
  -9   1   7      132.46      134.67     24.63 o
  -8   1   7       52.34       59.09     11.83 o
  -7   1   7      324.14      335.54     17.76 o
  -6   1   7        1.98        5.52      7.84 o
  -5   1   7        1.73        2.88      6.47 o
  -4   1   7      306.96      276.19      9.17 o
  -3   1   7      454.52      464.73     15.22 o
  -2   1   7     1240.34     1263.49     25.82 o
  -1   1   7      915.90      863.82     16.30 o
   0   1   7      284.04      309.94      7.43 o
   1   1   7     1299.02     1361.29     22.75 o
   2   1   7     1023.29      954.11     16.64 o
   3   1   7      559.80      605.73     19.52 o
   4   1   7      737.70      699.93     17.57 o
   5   1   7      109.89      126.25      8.65 o
   6   1   7      168.55      176.34     15.94 o
   7   1   7       94.69       96.80     18.63 o
   8   1   7       31.86       31.72     11.51 o
   9   1   7       42.37       52.14     12.99 o
  10   1   7       67.50       68.61     14.57 o
  11   1   7        0.90       18.29     18.36 o
 -11   2   7      112.50       80.29     18.61 o
 -10   2   7       60.53       58.31     15.75 o
  -9   2   7      308.36      299.75     26.19 o
  -8   2   7       40.89       52.74     13.24 o
  -7   2   7       83.23       80.46     23.15 o
  -6   2   7      572.16      618.84     25.69 o
  -5   2   7     3467.55     3257.47     59.32 o
  -4   2   7       27.36       50.20      6.15 o
  -3   2   7     1418.64     1441.24     26.62 o
  -2   2   7      455.38      450.02     15.05 o
  -1   2   7       24.78       37.30      6.77 o
   0   2   7     2358.01     2103.86     33.51 o
   1   2   7      712.99      815.36     18.09 o
   2   2   7       90.81      105.18      5.78 o
   3   2   7      278.35      245.99      9.35 o
   4   2   7      162.79      163.74      8.82 o
   5   2   7      127.74      131.35      9.01 o
   6   2   7      274.36      249.61     18.90 o
   7   2   7      124.98      128.60     13.17 o
   8   2   7       49.88       70.86     12.49 o
   9   2   7       65.69       38.38     12.26 o
  10   2   7        5.86        5.29     15.14 o
  11   2   7        1.51        3.18     13.61 o
 -11   3   7       11.97      -14.04     14.04 o
 -10   3   7      119.65      112.22     17.76 o
  -9   3   7      121.50      117.75     21.61 o
  -8   3   7       18.72       20.62     11.59 o
  -7   3   7     1255.53     1200.41     43.78 o
  -6   3   7       15.57        8.64      9.24 o
  -5   3   7      757.65      723.51     21.78 o
  -4   3   7      163.87      166.77      8.64 o
  -3   3   7      216.07      252.37     18.69 o
  -2   3   7     1725.17     1654.86     31.70 o
  -1   3   7     4471.97     4268.06     58.69 o
   0   3   7      151.46      129.32      5.95 o
   1   3   7     3061.51     2964.63     38.78 o
   2   3   7     1493.66     1533.13     19.19 o
   3   3   7      314.97      307.60     10.66 o
   4   3   7      534.69      513.98     14.44 o
   5   3   7      158.73      137.28     11.52 o
   6   3   7      172.58      178.52     19.88 o
   7   3   7      765.98      759.71     30.80 o
   8   3   7       63.61       73.49     12.85 o
   9   3   7      108.16      109.82     14.53 o
  10   3   7      196.77      204.06     18.45 o
  11   3   7        0.15        7.02     13.47 o
 -11   4   7       92.30       96.93     27.09 o
 -10   4   7       15.75        4.34     13.53 o
  -9   4   7       81.30       86.21     15.42 o
  -8   4   7      797.49      875.99     32.60 o
  -7   4   7      529.89      458.66     28.55 o
  -6   4   7       69.02       75.41      9.50 o
  -5   4   7     1702.73     1633.86     30.50 o
  -4   4   7      625.83      612.12     21.19 o
  -3   4   7     1541.99     1394.54     26.16 o
  -2   4   7      329.16      351.97     13.24 o
  -1   4   7       70.34      117.02      7.64 o
   0   4   7      387.10      411.53     10.64 o
   1   4   7     1203.38     1096.14     16.50 o
   2   4   7       79.25       71.75      4.51 o
   3   4   7     2216.80     2142.25     34.18 o
   4   4   7      879.44      846.53     24.68 o
   5   4   7       38.27       27.10      8.66 o
   6   4   7      124.81      134.30     14.06 o
   7   4   7        3.13        9.52      9.58 o
   8   4   7       49.89       50.00     11.91 o
   9   4   7       66.03       73.67     13.83 o
  10   4   7        3.39       26.60     12.79 o
  11   4   7        1.51      -15.51     29.16 o
 -11   5   7        3.04      -14.55     14.55 o
 -10   5   7       50.61       35.34     14.77 o
  -9   5   7        3.49        4.62     11.49 o
  -8   5   7       38.73       21.66     12.05 o
  -7   5   7      261.81      261.51     19.08 o
  -6   5   7      215.75      248.81     21.85 o
  -5   5   7     1044.01     1041.61     23.33 o
  -4   5   7        1.18        4.92      5.94 o
  -3   5   7        5.93       12.76      6.02 o
  -2   5   7      383.69      357.66     11.82 o
  -1   5   7      777.07      755.71     19.34 o
   0   5   7       84.72       79.01      4.96 o
   1   5   7     1057.04     1059.08     16.42 o
   2   5   7        0.69       -3.41      3.41 o
   3   5   7        9.71        1.19      4.81 o
   4   5   7       86.16       79.67      7.81 o
   5   5   7        8.98        5.37      7.89 o
   6   5   7       89.14       92.23     11.44 o
   7   5   7      247.22      239.16     15.85 o
   8   5   7       12.00       17.00     11.06 o
   9   5   7       13.07        1.99     11.39 o
  10   5   7       36.28       18.54     13.01 o
 -11   6   7        1.33        5.80     19.68 o
 -10   6   7        8.27        1.99     13.49 o
  -9   6   7       23.17       31.25     14.68 o
  -8   6   7       66.82       47.86     13.18 o
  -7   6   7       37.18       17.15     11.27 o
  -6   6   7        2.17        4.90      7.51 o
  -5   6   7       11.09        5.41      6.57 o
  -4   6   7      724.79      701.64     18.95 o
  -3   6   7      163.85      168.03     10.66 o
  -2   6   7        2.59       -1.81      4.39 o
  -1   6   7        5.75        9.21      4.08 o
   0   6   7        0.26        6.60      3.83 o
   1   6   7      540.01      518.33     11.22 o
   2   6   7      131.37      156.66      6.27 o
   3   6   7      134.46      134.73      9.45 o
   4   6   7      207.94      204.74     10.36 o
   5   6   7      241.27      222.19     23.11 o
   6   6   7       12.36        6.76      8.50 o
   7   6   7        4.59       -9.23      9.23 o
   8   6   7        0.05       -6.08     10.02 o
   9   6   7       36.21       30.12     12.44 o
  10   6   7        3.34        4.06     17.18 o
 -11   7   7        8.98       -4.84     19.68 o
 -10   7   7        3.38      -16.52     16.52 o
  -9   7   7       55.73       50.45     14.37 o
  -8   7   7       12.94        2.33     11.07 o
  -7   7   7      921.42      919.90     26.78 o
  -6   7   7       82.52       98.96     10.84 o
  -5   7   7      207.60      210.11     13.19 o
  -4   7   7        8.51        4.64      6.32 o
  -3   7   7      677.16      659.11     17.65 o
  -2   7   7      105.88      105.09      7.17 o
  -1   7   7      339.21      339.62      9.17 o
   0   7   7      344.20      346.03      9.44 o
   1   7   7      310.35      314.96      9.22 o
   2   7   7      136.50      127.98      6.15 o
   3   7   7       28.73       22.24      6.98 o
   4   7   7       39.04       35.89      8.68 o
   5   7   7      349.79      368.31     16.62 o
   6   7   7       90.52       77.53     11.16 o
   7   7   7      106.87      109.15     13.87 o
   8   7   7        1.10       10.81     10.96 o
   9   7   7        1.07       -7.15     13.24 o
  10   7   7       28.55       54.23     23.17 o
 -11   8   7      121.69      194.13     41.57 o
 -10   8   7       45.76       27.24     19.08 o
  -9   8   7      151.80      157.27     23.45 o
  -8   8   7      116.39      135.62     16.37 o
  -7   8   7      114.06       96.42     16.75 o
  -6   8   7      111.09       98.63     10.84 o
  -5   8   7      892.94      880.58     24.56 o
  -4   8   7      470.84      471.05     17.53 o
  -3   8   7      656.86      641.25     17.86 o
  -2   8   7      266.59      248.30      9.79 o
  -1   8   7        6.12        1.39      4.44 o
   0   8   7     1882.54     1833.29     25.41 o
   1   8   7      459.19      428.38     10.73 o
   2   8   7       21.80       21.16      4.84 o
   3   8   7     1222.03     1239.92     30.63 o
   4   8   7      358.35      323.12     15.16 o
   5   8   7      404.57      384.87     16.97 o
   6   8   7       99.57      123.17     12.39 o
   7   8   7       28.67       39.01     11.98 o
   8   8   7      174.77      215.39     20.22 o
   9   8   7       73.12       27.46     45.60 o
  10   8   7       23.14        5.02     15.68 o
 -10   9   7       89.73       77.37     22.57 o
  -9   9   7      340.79      330.00     30.19 o
  -8   9   7       36.61       37.91     16.89 o
  -7   9   7     1559.02     1548.25     43.17 o
  -6   9   7      384.48      419.07     17.75 o
  -5   9   7      433.83      460.64     18.07 o
  -4   9   7      549.32      557.60     27.14 o
  -3   9   7     1620.19     1578.87     29.94 o
  -2   9   7      561.57      513.25     12.56 o
  -1   9   7      585.67      590.76     12.11 o
   0   9   7        1.50        2.44      4.27 o
   1   9   7      987.26      983.26     16.22 o
   2   9   7     1065.74     1004.91     16.57 o
   3   9   7      801.02      744.65     17.18 o
   4   9   7     1044.63     1106.79     27.67 o
   5   9   7      255.54      254.40     14.84 o
   6   9   7        2.34       17.42      9.64 o
   7   9   7      252.35      254.22     19.94 o
   8   9   7        5.43      -12.41     12.41 o
   9   9   7        1.74      -13.66     13.66 o
  10   9   7       80.47      108.21     19.93 o
 -10  10   7      101.42      125.78     25.22 o
  -9  10   7      105.83       87.84     22.00 o
  -8  10   7      125.22      173.41     23.24 o
  -7  10   7       70.02       48.22     14.81 o
  -6  10   7      158.90      178.04     20.67 o
  -5  10   7      586.65      600.90     20.53 o
  -4  10   7       18.99       21.28     12.70 o
  -3  10   7      589.47      575.15     17.26 o
  -2  10   7      390.67      403.55     13.04 o
  -1  10   7       14.82       19.67      5.26 o
   0  10   7     1662.73     1658.66     24.51 o
   1  10   7      145.33      149.86      7.41 o
   2  10   7       24.92       20.71      5.37 o
   3  10   7       21.93        4.42      6.17 o
   4  10   7      329.81      322.66     17.91 o
   5  10   7      277.99      295.56     24.47 o
   6  10   7      295.38      354.36     40.93 o
   7  10   7        0.17       -6.19     11.77 o
   8  10   7       81.70       84.75     16.55 o
   9  10   7       38.67       34.38     16.22 o
 -10  11   7       12.50      -18.87     18.87 o
  -9  11   7       18.31       30.38     19.51 o
  -8  11   7        6.13        6.79     12.41 o
  -7  11   7      150.13      144.12     16.61 o
  -6  11   7      395.99      454.08     29.31 o
  -5  11   7        9.26        3.46     12.19 o
  -4  11   7      337.62      318.24     15.31 o
  -3  11   7       42.84       50.80     10.39 o
  -2  11   7        5.85       12.14      6.06 o
  -1  11   7      113.25      128.75      7.70 o
   0  11   7      240.57      250.08      9.56 o
   1  11   7       10.05        1.36      4.91 o
   2  11   7     1715.66     1732.01     28.51 o
   3  11   7        3.94       -2.79      6.93 o
   4  11   7      342.53      371.34     14.87 o
   5  11   7       36.52       27.83     11.78 o
   6  11   7        3.40        2.45     11.70 o
   7  11   7        9.33        9.58     13.18 o
   8  11   7        3.51        5.79     13.91 o
   9  11   7       10.75       -6.73     17.09 o
 -10  12   7        2.43      -19.21     19.52 o
  -9  12   7        0.98       16.39     18.17 o
  -8  12   7       29.51       25.88     13.66 o
  -7  12   7        7.43      -10.14     11.72 o
  -6  12   7       12.41        8.38     14.21 o
  -5  12   7       87.65       42.96     33.51 o
  -4  12   7       63.77       82.57     15.63 o
  -3  12   7       54.29       56.03     10.52 o
  -2  12   7      104.99      112.09      9.23 o
  -1  12   7        4.95        6.20      6.51 o
   0  12   7      116.59      138.39      8.71 o
   1  12   7       78.77       59.22     12.16 o
   2  12   7       39.28       24.74      6.92 o
   3  12   7       17.20        6.21      8.18 o
   4  12   7       11.50       21.57      9.24 o
   5  12   7       31.24       40.55     12.92 o
   6  12   7       36.15       35.53     13.60 o
   7  12   7        9.39        4.53     13.99 o
   8  12   7       15.06        5.27     14.25 o
   9  12   7        9.98       22.81     15.91 o
  -9  13   7        1.79       -7.52     18.41 o
  -8  13   7        0.00       -4.21     13.24 o
  -7  13   7        2.83      -11.06     11.06 o
  -6  13   7       28.17       29.99     15.78 o
  -5  13   7        1.33      -11.75     11.75 o
  -4  13   7        1.00       -2.29     11.75 o
  -3  13   7      158.58      155.41     47.78 o
  -2  13   7      407.79      450.50     20.41 o
  -1  13   7       93.14       93.71      8.77 o
   0  13   7      227.10      244.87     11.46 o
   1  13   7        2.03       -2.37      5.23 o
   2  13   7       14.13       13.76      7.15 o
   3  13   7      111.13      112.29     14.15 o
   4  13   7       73.38       94.27     11.76 o
   5  13   7       29.32       30.72     12.48 o
   6  13   7        0.69       -4.02     12.49 o
   7  13   7      184.36      239.13     20.88 o
   8  13   7        0.08      -13.41     13.41 o
   9  13   7        2.87       15.48     27.30 o
  -9  14   7       76.24       67.96     32.89 o
  -8  14   7      110.62      127.93     18.78 o
  -7  14   7        0.08      -12.20     12.20 o
  -6  14   7      138.38      134.26     20.75 o
  -5  14   7      596.21      554.59     31.95 o
  -4  14   7        0.11       -1.86     12.80 o
  -3  14   7      333.85      389.40     25.27 o
  -2  14   7      140.75      159.27     18.03 o
  -1  14   7      143.76      150.56     13.14 o
   0  14   7      117.33      136.63      9.06 o
   1  14   7      168.85      155.40     10.81 o
   2  14   7       51.00       59.10     10.47 o
   3  14   7       16.20       33.71      9.73 o
   4  14   7       62.46       54.29     11.40 o
   5  14   7      171.16      163.52     17.38 o
   6  14   7        6.76        7.76     12.94 o
   7  14   7       15.02       38.21     14.90 o
   8  14   7        2.67       10.88     15.00 o
  -8  15   7        1.93        5.01     14.68 o
  -7  15   7       88.48       78.22     35.99 o
  -6  15   7        0.54      -10.03     14.25 o
  -5  15   7      103.50       88.51     18.20 o
  -4  15   7      214.00      276.49     23.76 o
  -3  15   7       15.10       41.33     14.61 o
  -2  15   7      815.55      829.16     58.01 o
  -1  15   7      287.01      336.02     15.91 o
   0  15   7        9.86        1.61     10.30 o
   1  15   7       22.32       40.22      9.08 o
   2  15   7      398.15      439.55     16.66 o
   3  15   7       56.20       47.88     11.64 o
   4  15   7       15.67       18.05     11.90 o
   5  15   7       62.81       76.28     14.81 o
   6  15   7       21.74       38.77     14.61 o
   7  15   7      143.86      159.03     19.99 o
   8  15   7        1.26        4.33     15.52 o
  -8  16   7       53.64       87.31     19.22 o
  -7  16   7        1.98       17.35     31.33 o
  -6  16   7       17.29       11.11     17.68 o
  -5  16   7      195.44      212.72     54.29 o
  -4  16   7       14.91       23.31     14.89 o
  -3  16   7      145.29      200.26     28.23 o
  -2  16   7      147.30      148.91     29.78 o
  -1  16   7       11.20        2.52     10.12 o
   0  16   7       65.95       86.19     13.22 o
   1  16   7        1.02       -6.51      9.52 o
   2  16   7        0.65       -2.45      9.22 o
   3  16   7      261.80      355.99     18.27 o
   4  16   7      133.11      148.68     14.82 o
   5  16   7       57.03       63.14     15.25 o
   6  16   7       16.90        4.50     25.63 o
   7  16   7        9.81      -20.28     20.28 o
  -7  17   7       83.37       81.02     22.00 o
  -6  17   7       10.28       -5.72     16.07 o
  -5  17   7       78.32       61.64     18.46 o
  -4  17   7      266.55      262.06     24.21 o
  -3  17   7        2.25       21.72     23.58 o
  -2  17   7      264.50      264.32     24.57 o
  -1  17   7       11.50       13.86     11.09 o
   0  17   7        1.45       -4.69     12.20 o
   1  17   7      146.38      150.71     15.85 o
   2  17   7        0.21       -9.79     11.29 o
   3  17   7      251.07      220.63     19.53 o
   4  17   7       59.43      102.67     20.06 o
   5  17   7        3.23       10.23     13.74 o
   6  17   7        1.13       17.03     14.69 o
   7  17   7       14.28       35.34     18.42 o
  -7  18   7        0.08       -2.04     19.29 o
  -6  18   7       19.34      -20.17     20.17 o
  -5  18   7        5.21        6.20     24.82 o
  -4  18   7       18.08       -8.69     22.34 o
  -3  18   7       33.66        6.20     23.58 o
  -2  18   7        3.11       -2.24     13.58 o
  -1  18   7      104.35       99.70     15.34 o
   0  18   7       33.72       45.62     13.23 o
   1  18   7        3.65        0.03     11.34 o
   2  18   7        3.50      -11.57     11.57 o
   3  18   7        2.16        2.53     12.94 o
   4  18   7        1.99        5.74     14.21 o
   5  18   7        2.93       -4.02     18.25 o
   6  18   7        0.01        2.76     14.89 o
  -6  19   7       13.33       20.48     28.54 o
  -5  19   7       35.82       38.47     27.30 o
  -4  19   7        2.51       38.47     27.30 o
  -3  19   7        1.15       15.88     16.65 o
  -2  19   7       22.26       19.06     15.90 o
  -1  19   7       36.58        9.67     13.52 o
   0  19   7       25.87       27.46     12.92 o
   1  19   7        0.09        6.36     12.14 o
   2  19   7       60.73       57.53     15.77 o
   3  19   7        0.31        3.71     13.89 o
   4  19   7       34.26       24.48     15.74 o
   5  19   7        0.09        5.72     19.49 o
  -5  20   7       80.75       52.74     31.02 o
  -4  20   7       23.92       18.68     17.48 o
  -3  20   7       44.33       83.49     21.28 o
  -2  20   7       70.33       47.47     17.84 o
  -1  20   7       15.65       14.44     14.37 o
   0  20   7      298.65      367.07     41.48 o
   1  20   7      197.61      206.41     19.79 o
   2  20   7        0.17       -7.89     15.35 o
   3  20   7       14.62        7.09     15.49 o
   4  20   7       82.93      105.07     19.71 o
  -4  21   7       57.29       40.42     27.61 o
  -3  21   7        6.84      -11.79     24.20 o
  -2  21   7       60.11       51.02     19.68 o
  -1  21   7        1.87        0.98     16.45 o
   0  21   7        0.28       -6.67     13.03 o
   1  21   7       54.93       67.01     16.53 o
   2  21   7      118.07       95.67     29.16 o
   3  21   7       89.52       95.12     18.87 o
  -2  22   7      148.54      133.67     24.72 o
  -1  22   7        1.65        2.06     17.77 o
   0  22   7       94.84       86.25     18.01 o
   1  22   7        1.38        2.41     14.20 o
   2  22   7        0.42      -20.48     23.58 o
 -11   0   8       27.67      -22.96     22.96 o
 -10   0   8       90.66       81.17     21.16 o
  -9   0   8       51.32       62.06     18.73 o
  -8   0   8      141.18      184.92     53.98 o
  -7   0   8       13.65       15.02     18.92 o
  -6   0   8     1199.39     1152.22     43.77 o
  -5   0   8      195.23      180.21     15.95 o
  -4   0   8     5084.14     4930.25     95.51 o
  -3   0   8      668.70      657.08     30.05 o
  -2   0   8      170.88      147.13     22.03 o
  -1   0   8     4561.48     4566.08    150.78 o
   0   0   8       48.64       55.17      8.20 o
   1   0   8     1124.66     1000.77     31.46 o
   2   0   8       79.70      118.10     28.85 o
   3   0   8      732.23      786.62     38.78 o
   4   0   8      767.15      812.70     49.95 o
   5   0   8      522.00      476.23     68.56 o
   6   0   8       40.46       61.52     15.57 o
   7   0   8      325.00      365.41     26.72 o
   8   0   8      186.61      179.10     46.85 o
   9   0   8        0.43       21.04     16.68 o
  10   0   8       15.18        8.95     18.29 o
 -11   1   8      113.54      142.02     21.57 o
 -10   1   8       82.88       73.44     24.96 o
  -9   1   8        9.77        3.03     11.55 o
  -8   1   8      692.74      708.41     26.49 o
  -7   1   8      410.38      413.77     19.78 o
  -6   1   8        9.48        0.47     10.13 o
  -5   1   8       73.36       60.75      8.86 o
  -4   1   8      234.34      253.11     14.85 o
  -3   1   8      629.27      606.03     23.76 o
  -2   1   8     2137.51     2002.98     45.72 o
  -1   1   8       61.03       76.06      6.68 o
   0   1   8       80.80       71.70      5.48 o
   1   1   8     2545.14     2625.61     44.69 o
   2   1   8      125.05      137.92     16.35 o
   3   1   8      473.98      451.59     17.20 o
   4   1   8       64.37       71.07      9.60 o
   5   1   8        0.61       -7.96      7.96 o
   6   1   8      357.78      396.07     20.24 o
   7   1   8      141.74      128.50     13.79 o
   8   1   8       60.76       71.24     13.04 o
   9   1   8      140.60      151.71     16.32 o
  10   1   8        4.94       10.28     12.43 o
 -11   2   8        0.10      -13.81     13.81 o
 -10   2   8       71.15       47.56     15.12 o
  -9   2   8       11.21       -2.14     11.92 o
  -8   2   8        0.09       17.71     11.77 o
  -7   2   8      110.65      105.35     14.39 o
  -6   2   8      264.06      276.78     15.92 o
  -5   2   8      708.28      737.58     21.55 o
  -4   2   8      247.45      249.67     12.73 o
  -3   2   8      155.06      180.51     12.15 o
  -2   2   8        9.45        9.10      8.68 o
  -1   2   8     1225.39     1127.20     23.73 o
   0   2   8       24.06       22.91      7.31 o
   1   2   8      125.27      109.60      8.28 o
   2   2   8        8.61        2.81      5.89 o
   3   2   8      183.14      165.18     10.83 o
   4   2   8      484.02      499.11     14.67 o
   5   2   8     1025.09     1075.41     54.08 o
   6   2   8        0.11       -3.52      8.68 o
   7   2   8      113.11      116.08     13.17 o
   8   2   8       64.53       51.46     12.54 o
   9   2   8       35.32       39.86     12.73 o
  10   2   8        2.11        4.59     12.83 o
 -11   3   8        0.91        4.67     25.66 o
 -10   3   8        9.47      -12.02     12.02 o
  -9   3   8       78.25       62.71     15.22 o
  -8   3   8        2.34        7.60     11.26 o
  -7   3   8       71.62       66.17     13.09 o
  -6   3   8      181.41      182.51     13.61 o
  -5   3   8      110.35       86.91     10.15 o
  -4   3   8       34.26       41.30      8.10 o
  -3   3   8       25.17       18.41      7.67 o
  -2   3   8        1.42        4.31      8.08 o
  -1   3   8      450.77      464.01     14.76 o
   0   3   8       32.71       25.04      4.79 o
   1   3   8      253.67      279.05      8.43 o
   2   3   8      417.94      429.70     14.86 o
   3   3   8      400.21      411.29     12.59 o
   4   3   8      146.08      178.37      9.45 o
   5   3   8        2.81       -2.99      8.28 o
   6   3   8        4.75       -2.86      8.66 o
   7   3   8       11.54        9.65     10.22 o
   8   3   8       46.70       33.46     12.00 o
   9   3   8        1.70        9.03     11.90 o
  10   3   8       22.13        0.47     13.04 o
 -11   4   8        2.97       -7.61     15.04 o
 -10   4   8        0.77      -12.39     12.39 o
  -9   4   8      151.79      147.16     18.18 o
  -8   4   8        3.37       -3.86     11.27 o
  -7   4   8      126.04      138.88     15.62 o
  -6   4   8      334.21      326.76     17.10 o
  -5   4   8       55.10       59.07      9.13 o
  -4   4   8     1194.91     1164.32     25.91 o
  -3   4   8        5.73        7.48      7.08 o
  -2   4   8        8.04        8.11     10.52 o
  -1   4   8      145.53      161.32     10.03 o
   0   4   8      463.12      454.42     12.10 o
   1   4   8      272.59      295.06     10.32 o
   2   4   8      117.03       93.08      6.96 o
   3   4   8       97.96       83.26      7.48 o
   4   4   8      107.84      127.28     12.90 o
   5   4   8        0.41       10.43      8.52 o
   6   4   8       88.25       98.27     11.84 o
   7   4   8        7.25        8.65     10.06 o
   8   4   8       19.36       29.11     11.75 o
   9   4   8        3.20       -8.88     11.52 o
  10   4   8        3.48        0.12     12.84 o
 -11   5   8       32.58       26.54     17.07 o
 -10   5   8       42.44       21.28     14.66 o
  -9   5   8       12.87       21.69     12.99 o
  -8   5   8      143.10      161.21     17.61 o
  -7   5   8       18.28        2.07     12.77 o
  -6   5   8     1877.84     1698.91     47.20 o
  -5   5   8      110.22      112.42     10.39 o
  -4   5   8       11.52        8.69      6.91 o
  -3   5   8       32.09       20.84      7.92 o
  -2   5   8      293.70      282.42     12.45 o
  -1   5   8     1222.77     1198.35     25.77 o
   0   5   8      562.43      576.16     13.98 o
   1   5   8      151.68      151.91      7.02 o
   2   5   8      269.67      270.79      9.24 o
   3   5   8      278.07      314.90     18.71 o
   4   5   8       59.21       46.33      8.88 o
   5   5   8        8.20        0.99      8.08 o
   6   5   8       54.66       39.96     10.27 o
   7   5   8        0.99       -0.13     10.11 o
   8   5   8      119.34      125.18     14.73 o
   9   5   8       40.32       45.52     13.40 o
  10   5   8        7.26        4.24     13.16 o
 -11   6   8        0.33      -24.20     24.20 o
 -10   6   8       94.48       63.96     17.06 o
  -9   6   8      377.68      388.69     25.24 o
  -8   6   8       10.49       13.82     11.77 o
  -7   6   8      195.95      208.98     17.73 o
  -6   6   8     1229.12     1133.75     30.15 o
  -5   6   8      438.66      373.15     17.18 o
  -4   6   8      554.22      543.49     18.80 o
  -3   6   8        1.49       -7.14      7.14 o
  -2   6   8        3.20        4.15      6.40 o
  -1   6   8     1265.02     1184.17     30.01 o
   0   6   8      776.21      760.19     16.87 o
   1   6   8      384.12      380.02     11.01 o
   2   6   8     1540.53     1597.68     26.28 o
   3   6   8      742.55      679.73     26.96 o
   4   6   8      376.49      395.66     16.46 o
   5   6   8      916.20      907.99     28.75 o
   6   6   8       18.24       18.36      9.75 o
   7   6   8      110.00      124.83     13.72 o
   8   6   8       50.22       44.08     12.39 o
   9   6   8       11.51       -1.51     11.90 o
  10   6   8       18.00       39.39     17.81 o
 -10   7   8       33.75       10.48     19.24 o
  -9   7   8       52.53       30.46     13.94 o
  -8   7   8      377.06      385.42     23.54 o
  -7   7   8       28.17       46.30     12.76 o
  -6   7   8      608.72      583.72     21.77 o
  -5   7   8      218.52      243.37     14.50 o
  -4   7   8      130.89      144.80     10.86 o
  -3   7   8      282.59      277.44     14.65 o
  -2   7   8      131.30      139.63     10.24 o
  -1   7   8       68.87       56.17     13.79 o
   0   7   8      592.71      574.54     19.73 o
   1   7   8      137.27      138.32      7.46 o
   2   7   8      363.66      381.58     12.99 o
   3   7   8      432.53      481.70     30.00 o
   4   7   8       17.58       12.38      9.04 o
   5   7   8       53.94       31.56      9.67 o
   6   7   8      125.70      122.19     14.24 o
   7   7   8        2.88        1.69     10.58 o
   8   7   8       75.18       65.67     15.29 o
   9   7   8       36.94       37.48     16.47 o
  10   7   8        0.01        5.57     16.43 o
 -10   8   8        9.10       -5.48     17.77 o
  -9   8   8       26.12       17.55     17.53 o
  -8   8   8        3.49       -2.40     14.74 o
  -7   8   8      409.88      410.20     22.93 o
  -6   8   8      338.94      337.00     17.17 o
  -5   8   8      178.58      156.80     12.63 o
  -4   8   8      171.31      175.07     11.40 o
  -3   8   8       72.06       59.31     10.85 o
  -2   8   8        4.47        6.73      6.20 o
  -1   8   8      359.29      351.04     12.37 o
   0   8   8      173.42      193.75      9.61 o
   1   8   8       63.09       63.38      6.56 o
   2   8   8      483.91      484.17     16.96 o
   3   8   8      313.10      350.84     15.36 o
   4   8   8        2.70       16.65      8.48 o
   5   8   8        8.54        5.74      9.03 o
   6   8   8       39.52       39.50     10.76 o
   7   8   8        9.95       20.37     10.93 o
   8   8   8       14.65       -2.02     13.49 o
   9   8   8        4.36        2.19     15.50 o
 -10   9   8        1.95      -20.72     30.71 o
  -9   9   8       48.30       31.62     18.11 o
  -8   9   8       41.11       40.54     20.17 o
  -7   9   8       17.48       17.99     15.19 o
  -6   9   8      234.36      233.79     17.59 o
  -5   9   8        3.77       -2.31      7.74 o
  -4   9   8       17.71       11.84     10.28 o
  -3   9   8        7.56        7.66      8.57 o
  -2   9   8       36.53       29.75      7.70 o
  -1   9   8        2.45       -0.35      5.76 o
   0   9   8        8.10       17.30      7.37 o
   1   9   8       27.22       31.65      6.28 o
   2   9   8       22.10       18.49      6.72 o
   3   9   8        1.28        0.03      7.64 o
   4   9   8      124.47      119.78     11.69 o
   5   9   8        8.97       14.73      9.54 o
   6   9   8        2.41      -11.55     11.55 o
   7   9   8       16.72        5.28     12.65 o
   8   9   8        3.51       21.77     14.33 o
   9   9   8        3.36       14.21     15.38 o
 -10  10   8       47.06       79.33     23.88 o
  -9  10   8       75.30       77.39     22.08 o
  -8  10   8        4.39       -1.43     15.53 o
  -7  10   8        8.21       15.37     14.65 o
  -6  10   8       25.87       20.61     14.65 o
  -5  10   8        9.31       10.59      8.67 o
  -4  10   8      525.91      504.49     19.10 o
  -3  10   8      125.97      132.37     12.04 o
  -2  10   8       36.08       48.08      7.79 o
  -1  10   8      345.93      333.20     13.03 o
   0  10   8        0.72       -6.33      6.33 o
   1  10   8      254.00      255.33     10.58 o
   2  10   8       11.52       13.34      6.86 o
   3  10   8      107.61       99.87     10.97 o
   4  10   8        6.09       18.22      9.24 o
   5  10   8      361.00      341.02     17.49 o
   6  10   8       30.45       37.15     13.45 o
   7  10   8       12.42       25.46     15.07 o
   8  10   8        1.33       -1.96     13.54 o
   9  10   8        4.33        1.72     15.49 o
  -9  11   8       35.44       41.41     20.61 o
  -8  11   8       66.68       48.14     24.51 o
  -7  11   8      100.19       92.24     19.96 o
  -6  11   8       52.07       75.18     24.51 o
  -5  11   8       54.23       56.04     26.68 o
  -4  11   8        5.32        1.23      7.88 o
  -3  11   8      264.88      274.42     15.15 o
  -2  11   8      686.65      682.62     26.61 o
  -1  11   8        2.83        2.57      6.67 o
   0  11   8      106.15      113.78     13.81 o
   1  11   8       28.99       26.42      6.77 o
   2  11   8      353.04      353.85     13.83 o
   3  11   8      770.40      787.42     27.99 o
   4  11   8        2.14       -1.38      8.26 o
   5  11   8      122.15      127.27     16.69 o
   6  11   8      212.90      230.21     19.30 o
   7  11   8       17.87       12.82     13.55 o
   8  11   8       26.43       24.25     20.46 o
   9  11   8       29.73       15.49     16.96 o
  -9  12   8      199.80      231.32     44.36 o
  -8  12   8       12.85        6.76     16.60 o
  -7  12   8      182.45      184.85     24.13 o
  -6  12   8      162.95      195.35     22.76 o
  -5  12   8        0.12      -10.66     12.67 o
  -4  12   8     1681.68     1663.20     84.69 o
  -3  12   8     1220.69     1235.99     35.02 o
  -2  12   8      180.49      167.96     11.06 o
  -1  12   8      673.20      711.60     28.35 o
   0  12   8      377.03      382.59     13.03 o
   1  12   8       59.63       64.96      8.50 o
   2  12   8      126.40      120.14     11.21 o
   3  12   8       25.39       16.54      9.04 o
   4  12   8      122.61      148.34     17.39 o
   5  12   8      230.18      285.05     20.04 o
   6  12   8        0.67       -0.35     12.25 o
   7  12   8       77.73       99.82     17.49 o
   8  12   8       20.12        1.96     15.61 o
  -9  13   8        4.43      -18.20     18.20 o
  -8  13   8        8.15       -6.44     17.33 o
  -7  13   8        1.24      -14.90     14.90 o
  -6  13   8      149.93      180.17     35.68 o
  -5  13   8      233.47      259.32     24.08 o
  -4  13   8      202.37      203.46     21.19 o
  -3  13   8       67.45       62.09     14.90 o
  -2  13   8       66.65       83.60     14.24 o
  -1  13   8       11.73       12.49      7.37 o
   0  13   8      177.53      197.38     10.38 o
   1  13   8       23.87       12.07      8.29 o
   2  13   8       22.49       19.17      8.81 o
   3  13   8      138.56      127.69     12.26 o
   4  13   8       34.92       28.83     12.36 o
   5  13   8       90.21       88.14     15.26 o
   6  13   8        9.18       17.57     13.40 o
   7  13   8        2.73        0.39     13.73 o
   8  13   8        2.72        6.80     15.53 o
  -8  14   8        4.06       10.26     18.17 o
  -7  14   8        6.61        6.39     16.79 o
  -6  14   8       30.08       18.65     16.60 o
  -5  14   8       68.80       66.21     18.18 o
  -4  14   8      132.80      155.05     19.79 o
  -3  14   8      367.74      356.44     27.92 o
  -2  14   8      176.79      199.03     15.47 o
  -1  14   8      132.09      153.83     12.33 o
   0  14   8      101.87      105.38      8.90 o
   1  14   8       75.45       72.18     11.63 o
   2  14   8       76.95       98.53     11.51 o
   3  14   8        0.69       -5.61      8.81 o
   4  14   8       42.13       42.99     13.34 o
   5  14   8      136.58      145.52     17.23 o
   6  14   8       22.07       32.97     17.09 o
   7  14   8       49.64       61.90     16.97 o
   8  14   8        6.90      -17.84     18.62 o
  -8  15   8        2.38      -13.79     19.86 o
  -7  15   8        0.01       -3.72     16.67 o
  -6  15   8       44.24       49.24     54.29 o
  -5  15   8        7.96        1.13     15.09 o
  -4  15   8      209.47      198.74     26.06 o
  -3  15   8       13.70       -4.49     12.80 o
  -2  15   8       82.52       78.83     15.95 o
  -1  15   8        1.74       -7.76      7.76 o
   0  15   8       16.24       26.69     17.55 o
   1  15   8       33.60       22.38     13.76 o
   2  15   8      159.57      147.93     15.15 o
   3  15   8        4.16       -2.61      9.54 o
   4  15   8       94.11       84.84     15.39 o
   5  15   8       62.24       66.14     15.40 o
   6  15   8       15.62       15.81     13.82 o
   7  15   8        2.26      -14.22     14.22 o
  -7  16   8       50.68       66.61     21.48 o
  -6  16   8       60.38       45.61     33.20 o
  -5  16   8        2.48      -12.31     20.48 o
  -4  16   8      108.34      114.73     19.49 o
  -3  16   8       10.96        3.43     13.86 o
  -2  16   8        5.86      -11.17     19.86 o
  -1  16   8        3.06        4.45     10.99 o
   0  16   8       37.27       13.29     11.06 o
   1  16   8       30.06       20.07     13.69 o
   2  16   8       50.18       39.96     17.37 o
   3  16   8       10.93       23.56     11.06 o
   4  16   8      140.89      166.05     28.90 o
   5  16   8        9.23        9.34     13.32 o
   6  16   8        0.34       -1.38     13.88 o
   7  16   8        8.77        7.94     20.07 o
  -7  17   8       56.95       56.25     22.59 o
  -6  17   8       27.91       26.02     23.27 o
  -5  17   8      128.49      132.61     21.82 o
  -4  17   8       26.16       13.68     19.86 o
  -3  17   8       30.78       40.33     25.44 o
  -2  17   8      146.47      132.93     20.40 o
  -1  17   8        8.95        3.72     12.28 o
   0  17   8      141.51      169.29     16.73 o
   1  17   8      289.10      332.02     25.53 o
   2  17   8       38.27       34.69     23.27 o
   3  17   8       79.90       73.70     18.41 o
   4  17   8       55.04       51.81     15.40 o
   5  17   8       16.29       49.89     16.35 o
   6  17   8       10.96       17.03     15.47 o
  -6  18   8       58.59       54.03     21.19 o
  -5  18   8        3.46       -1.24     24.20 o
  -4  18   8      188.22      248.19     38.47 o
  -3  18   8       69.56       55.22     27.30 o
  -2  18   8        9.55        1.97     14.84 o
  -1  18   8      106.75      117.92     16.47 o
   0  18   8       64.46       77.55     14.69 o
   1  18   8      205.99      230.20     23.40 o
   2  18   8      367.42      375.39     41.57 o
   3  18   8       29.93       44.90     17.77 o
   4  18   8       49.06       70.94     36.61 o
   5  18   8       85.86      107.36     24.51 o
  -5  19   8       77.28      129.68     34.13 o
  -4  19   8        1.72      -18.61     22.96 o
  -3  19   8       54.26       26.13     32.89 o
  -2  19   8       69.94      112.56     21.71 o
  -1  19   8        1.86       -4.31     12.39 o
   0  19   8      103.23      103.10     16.16 o
   1  19   8       12.51       32.80     16.34 o
   2  19   8       53.10       49.21     19.05 o
   3  19   8       98.77       95.02     24.82 o
   4  19   8        0.11       17.99     26.68 o
  -4  20   8       38.36       26.19     19.17 o
  -3  20   8       45.68       21.57     17.92 o
  -2  20   8        1.03      -15.46     15.46 o
  -1  20   8       16.55        3.38     13.68 o
   0  20   8        0.27       -6.85     13.00 o
   1  20   8       71.25       65.01     19.24 o
   2  20   8      166.76      216.99     25.87 o
   3  20   8        0.21       20.81     18.41 o
  -3  21   8        9.20       -4.64     24.82 o
  -2  21   8        0.03      -16.67     16.67 o
  -1  21   8        5.17        2.59     18.41 o
   0  21   8       29.37       53.50     19.95 o
   1  21   8        1.20       23.89     17.55 o
   2  21   8        0.10      -15.90     15.90 o
 -10   1   9       28.72        7.49     19.17 o
  -9   1   9       34.57       37.27     14.91 o
  -8   1   9        0.07       -9.77     10.83 o
  -7   1   9        0.55       -3.71     10.02 o
  -6   1   9       62.10       63.18     11.10 o
  -5   1   9       19.66        9.41      7.88 o
  -4   1   9      235.71      238.47     22.98 o
  -3   1   9      293.77      264.71     17.88 o
  -2   1   9       33.28       13.34     14.11 o
  -1   1   9      192.16      152.59     17.11 o
   0   1   9      141.68      143.42     15.23 o
   1   1   9       52.86       56.48      7.07 o
   2   1   9       34.83       36.55      7.18 o
   3   1   9       20.98        6.35      7.29 o
   4   1   9       11.95       14.66      9.05 o
   5   1   9      106.48      113.08     11.92 o
   6   1   9       88.06       73.58     12.01 o
   7   1   9       20.31       25.74     11.27 o
   8   1   9       85.76       62.64     13.44 o
   9   1   9       11.04       -3.40     11.94 o
  10   1   9       13.36       14.82     13.42 o
 -10   2   9       93.86       99.71     17.72 o
  -9   2   9        0.20       -2.75     12.13 o
  -8   2   9      163.40      148.47     17.60 o
  -7   2   9       43.75       30.69     11.81 o
  -6   2   9      129.00      131.20     13.38 o
  -5   2   9     1038.40      966.02     25.10 o
  -4   2   9     1177.43     1202.82     27.53 o
  -3   2   9     2914.81     2767.73     60.75 o
  -2   2   9     1807.35     1842.00     63.81 o
  -1   2   9        8.64       17.16      9.19 o
   0   2   9      335.73      330.41     15.41 o
   1   2   9      211.92      205.24     10.21 o
   2   2   9      116.98      108.61      9.29 o
   3   2   9      300.46      293.65     13.92 o
   4   2   9      101.67       93.03     10.67 o
   5   2   9      194.91      174.09     16.38 o
   6   2   9      264.54      264.50     16.35 o
   7   2   9       15.73       21.02     11.08 o
   8   2   9        3.84       13.62     11.70 o
   9   2   9        5.76        5.74     12.07 o
  10   2   9       15.26        8.22     13.39 o
 -10   3   9       48.71       49.42     15.83 o
  -9   3   9      132.60      186.59     20.14 o
  -8   3   9       21.88        1.67     14.29 o
  -7   3   9        4.89        4.29     10.31 o
  -6   3   9      188.63      179.81     14.60 o
  -5   3   9      122.25      118.28     11.20 o
  -4   3   9       36.80       39.32      8.79 o
  -3   3   9       13.20        8.23      8.33 o
  -2   3   9        0.72        7.38      9.31 o
  -1   3   9      572.44      587.63     32.91 o
   0   3   9      160.87      157.45      9.69 o
   1   3   9      115.34      127.08     10.66 o
   2   3   9      234.55      255.28     12.44 o
   3   3   9       11.14        4.07      7.17 o
   4   3   9       55.39       74.95     10.17 o
   5   3   9        1.31       -0.13      8.67 o
   6   3   9       13.15       15.14      9.97 o
   7   3   9       75.20       90.03     13.28 o
   8   3   9      132.66      132.79     15.26 o
   9   3   9       12.66       26.01     12.70 o
  10   3   9       49.84       37.85     32.89 o
 -10   4   9        6.40      -12.12     12.12 o
  -9   4   9       17.77        6.63     13.18 o
  -8   4   9      594.44      639.47     29.72 o
  -7   4   9      238.30      255.58     31.72 o
  -6   4   9        7.79       -4.67      8.54 o
  -5   4   9      169.03      157.03     11.99 o
  -4   4   9      131.68      138.74     11.18 o
  -3   4   9       89.81      100.77     11.35 o
  -2   4   9      448.48      420.10     19.98 o
  -1   4   9       49.63       52.48      7.62 o
   0   4   9      149.62      144.94      9.79 o
   1   4   9      575.51      584.21     21.45 o
   2   4   9        4.00       -6.96      6.96 o
   3   4   9      233.39      241.25     10.47 o
   4   4   9      774.01      821.99     23.68 o
   5   4   9        0.28       -7.16      8.35 o
   6   4   9      447.61      446.84     27.76 o
   7   4   9       98.12      137.37     14.50 o
   8   4   9        2.40        2.02     10.74 o
   9   4   9        0.37       13.96     16.03 o
 -10   5   9       17.36        9.16     14.53 o
  -9   5   9       20.72       18.92     14.39 o
  -8   5   9        0.02      -10.83     10.83 o
  -7   5   9        0.90       -3.91     10.35 o
  -6   5   9        2.13        9.93      9.22 o
  -5   5   9       80.34       56.84      9.37 o
  -4   5   9      146.47      138.30     11.17 o
  -3   5   9        7.71        0.59      7.60 o
  -2   5   9       12.81        9.00     11.63 o
  -1   5   9      267.42      281.60     17.28 o
   0   5   9       12.59       12.18      6.83 o
   1   5   9       36.89       32.85      9.18 o
   2   5   9        7.89        3.71      5.52 o
   3   5   9        1.23        1.92      7.31 o
   4   5   9       65.81       60.16     10.31 o
   5   5   9       15.08       19.40      9.49 o
   6   5   9      107.15      118.85     13.16 o
   7   5   9       27.08       38.36     11.80 o
   8   5   9       26.97       19.97     12.05 o
   9   5   9        0.07        2.41     14.17 o
 -10   6   9        0.82       14.05     18.29 o
  -9   6   9        2.04      -12.45     12.45 o
  -8   6   9       19.64       -4.66     12.50 o
  -7   6   9        0.08       -2.78     10.58 o
  -6   6   9      138.03      161.40     14.02 o
  -5   6   9       44.13       40.26      9.07 o
  -4   6   9        1.12       -5.93      8.36 o
  -3   6   9       15.59        5.59      7.98 o
  -2   6   9       72.07       84.76      9.22 o
  -1   6   9        0.76       -2.37     10.93 o
   0   6   9       44.63       53.53     12.47 o
   1   6   9      125.23      121.35     11.81 o
   2   6   9       13.90       12.21      7.53 o
   3   6   9       45.28       47.52      9.11 o
   4   6   9       74.47       68.18     10.49 o
   5   6   9       21.08       21.91      9.77 o
   6   6   9       19.06       13.11     10.22 o
   7   6   9        2.17      -10.14     10.14 o
   8   6   9       11.76       -2.62     11.23 o
   9   6   9       18.77       20.52     13.52 o
 -10   7   9       22.34      -17.92     17.92 o
  -9   7   9       48.62       47.65     19.68 o
  -8   7   9      113.49       86.02     15.78 o
  -7   7   9       74.16       78.31     14.62 o
  -6   7   9      282.12      276.51     16.93 o
  -5   7   9        0.20       -1.13      8.17 o
  -4   7   9      592.54      570.55     25.97 o
  -3   7   9      938.21      920.17     26.26 o
  -2   7   9       21.47       19.37      6.81 o
  -1   7   9        8.85       11.49      7.15 o
   0   7   9       83.77       83.89     13.19 o
   1   7   9        1.54       -5.38      8.05 o
   2   7   9      619.35      632.90     19.65 o
   3   7   9       10.96       11.94      8.33 o
   4   7   9        8.93        1.02      8.74 o
   5   7   9       10.42        1.02      9.03 o
   6   7   9       38.31       19.99     10.52 o
   7   7   9       11.66       16.58     11.50 o
   8   7   9        3.94       13.57     12.14 o
   9   7   9        5.64      -13.74     14.94 o
 -10   8   9       25.84       32.10     21.71 o
  -9   8   9        8.46       -4.25     16.85 o
  -8   8   9      193.09      173.86     24.79 o
  -7   8   9      204.67      223.17     19.15 o
  -6   8   9        2.67        8.79      9.63 o
  -5   8   9      388.73      453.52     23.82 o
  -4   8   9       30.92       26.70     10.17 o
  -3   8   9       24.20       31.27      9.60 o
  -2   8   9      569.25      619.33     17.92 o
  -1   8   9       39.40       33.01      8.51 o
   0   8   9      796.21      813.38     26.26 o
   1   8   9      169.05      175.34     11.58 o
   2   8   9       13.12       14.57      9.83 o
   3   8   9      164.04      196.55     12.99 o
   4   8   9      886.41      888.96     25.81 o
   5   8   9        8.62       22.72     10.00 o
   6   8   9      215.11      236.52     16.57 o
   7   8   9        7.33        7.22     10.91 o
   8   8   9       31.73       45.91     15.91 o
   9   8   9       21.34       29.91     16.98 o
  -9   9   9      101.06       91.18     26.37 o
  -8   9   9       54.32       75.60     20.37 o
  -7   9   9      305.11      313.97     28.28 o
  -6   9   9      366.49      432.78     22.66 o
  -5   9   9       51.29       59.30     10.84 o
  -4   9   9      106.83      112.55     12.70 o
  -3   9   9      334.96      345.20     18.87 o
  -2   9   9       59.60       46.61      7.93 o
  -1   9   9      141.73      159.74     13.30 o
   0   9   9      596.66      614.35     32.45 o
   1   9   9       60.02       48.56     12.32 o
   2   9   9      391.96      437.90     20.60 o
   3   9   9        1.78        3.23      8.25 o
   4   9   9       70.86       96.59     11.86 o
   5   9   9      331.60      399.94     18.94 o
   6   9   9       64.18       63.59     12.99 o
   7   9   9       42.32       36.00     14.67 o
   8   9   9       56.11       35.90     16.19 o
   9   9   9        0.01       13.01     16.27 o
  -9  10   9       11.42       -0.14     17.48 o
  -8  10   9       56.33       53.71     20.17 o
  -7  10   9       82.11       84.49     20.13 o
  -6  10   9       37.78       47.21     16.41 o
  -5  10   9      902.31      933.86     27.49 o
  -4  10   9      110.77      108.65     11.80 o
  -3  10   9      894.44      927.07     27.11 o
  -2  10   9      998.50     1024.33     26.27 o
  -1  10   9       10.45       10.89      6.98 o
   0  10   9      527.01      545.52     22.23 o
   1  10   9      381.56      412.00     17.64 o
   2  10   9      101.16       88.98     12.61 o
   3  10   9      376.26      453.62     18.29 o
   4  10   9       55.31       75.70     11.67 o
   5  10   9      170.31      194.75     15.38 o
   6  10   9       77.61       88.16     15.95 o
   7  10   9        0.30        9.51     13.35 o
   8  10   9       66.64      112.62     19.23 o
  -9  11   9       20.83       13.19     19.53 o
  -8  11   9        4.87       10.04     18.01 o
  -7  11   9       70.01       99.49     20.84 o
  -6  11   9       37.12       25.48     20.17 o
  -5  11   9        0.24      -12.50     12.50 o
  -4  11   9        0.93       -8.41      8.41 o
  -3  11   9       59.36       78.45     11.63 o
  -2  11   9       44.65       38.27      8.57 o
  -1  11   9       15.09       25.05      7.82 o
   0  11   9       80.52       90.57     12.45 o
   1  11   9        0.20        3.19      8.06 o
   2  11   9       69.77       81.93     12.63 o
   3  11   9       78.10       86.38     11.35 o
   4  11   9        0.80       -0.72     11.17 o
   5  11   9      112.31      120.12     18.51 o
   6  11   9       12.22        1.93     12.75 o
   7  11   9       11.92       -3.37     13.68 o
   8  11   9        5.80       10.85     16.43 o
  -9  12   9        1.37       -5.58     28.54 o
  -8  12   9        1.53      -20.48     20.48 o
  -7  12   9       21.15       14.21     16.79 o
  -6  12   9       39.03       43.17     20.48 o
  -5  12   9       38.46       12.42     20.79 o
  -4  12   9       58.49       40.80     27.92 o
  -3  12   9       65.58       68.29     11.41 o
  -2  12   9       15.38        1.79      7.56 o
  -1  12   9        2.29        0.46      7.12 o
   0  12   9        3.01        2.57      9.13 o
   1  12   9       49.12       53.40      9.68 o
   2  12   9        0.29       -2.93      9.83 o
   3  12   9        3.47        5.79     12.01 o
   4  12   9       60.44       61.78     13.75 o
   5  12   9        2.65       18.16     17.30 o
   6  12   9       59.54       65.57     15.70 o
   7  12   9        5.70       10.83     14.90 o
   8  12   9       16.66       18.69     16.61 o
  -8  13   9        0.38        6.96     18.64 o
  -7  13   9       23.03       -4.96     21.72 o
  -6  13   9       23.12        5.14     15.72 o
  -5  13   9       13.80       -9.89     13.58 o
  -4  13   9        2.02       -3.15     13.52 o
  -3  13   9       22.90       26.58     13.58 o
  -2  13   9       44.59       40.40     10.56 o
  -1  13   9       85.83       88.59      9.64 o
   0  13   9       37.27       42.10      8.63 o
   1  13   9       42.03       32.84      9.69 o
   2  13   9       44.69       49.43     15.20 o
   3  13   9       29.80       24.96     15.51 o
   4  13   9        1.77       14.33     12.13 o
   5  13   9       35.24       57.19     17.53 o
   6  13   9        2.46      -13.01     13.01 o
   7  13   9       32.73       32.10     16.42 o
  -8  14   9       37.43       54.54     21.44 o
  -7  14   9       46.17       46.80     20.61 o
  -6  14   9       64.84       75.55     20.17 o
  -5  14   9      466.92      469.53     33.82 o
  -4  14   9       78.22       63.64     17.53 o
  -3  14   9       72.50       60.31     16.34 o
  -2  14   9      409.00      452.81     23.24 o
  -1  14   9       94.85      102.39     11.79 o
   0  14   9      127.67      143.58     11.32 o
   1  14   9       92.34      110.30     15.68 o
   2  14   9        6.93       16.54     13.14 o
   3  14   9      259.90      277.31     33.20 o
   4  14   9       76.36       99.28     35.99 o
   5  14   9       36.30       41.26     14.22 o
   6  14   9       34.90       20.40     32.92 o
   7  14   9        9.45        1.11     15.27 o
  -7  15   9       35.71       35.27     26.06 o
  -6  15   9        3.84       -8.54     17.09 o
  -5  15   9       15.39       43.46     17.92 o
  -4  15   9      174.84      215.71     23.20 o
  -3  15   9      232.25      288.14     27.61 o
  -2  15   9       59.03       41.02     14.90 o
  -1  15   9       73.78       98.23     21.54 o
   0  15   9       40.67       52.21     15.34 o
   1  15   9       43.89       52.67     12.28 o
   2  15   9      248.00      255.13     18.38 o
   3  15   9       71.06       91.47     17.77 o
   4  15   9        6.87       -6.51     14.48 o
   5  15   9       14.01        3.85     18.46 o
   6  15   9        4.62        5.61     14.35 o
  -7  16   9       53.19       84.77     23.40 o
  -6  16   9      101.55       89.60     23.58 o
  -5  16   9      304.46      382.08     30.87 o
  -4  16   9        0.13       24.12     15.63 o
  -3  16   9       33.30       14.42     15.02 o
  -2  16   9      124.00      145.19     30.40 o
  -1  16   9       35.19       49.64     13.09 o
   0  16   9      259.48      270.25     44.36 o
   1  16   9      163.59      221.41     36.61 o
   2  16   9       59.37       51.63     16.85 o
   3  16   9      287.15      354.62     44.05 o
   4  16   9       38.60       17.29     16.22 o
   5  16   9        0.07       16.42     16.45 o
   6  16   9       15.67       40.31     16.65 o
  -6  17   9        2.53       14.58     19.30 o
  -5  17   9        5.26        5.89     17.53 o
  -4  17   9        0.83      -19.86     19.86 o
  -3  17   9       34.70       36.61     24.82 o
  -2  17   9       16.42       15.33     15.57 o
  -1  17   9       79.30       70.98     14.97 o
   0  17   9        0.05        4.44     14.40 o
   1  17   9       47.45       48.61     16.79 o
   2  17   9       10.60        0.26     15.82 o
   3  17   9        9.00        9.31     22.96 o
   4  17   9       10.76        0.31     15.79 o
   5  17   9        9.27       17.99     17.11 o
  -5  18   9       17.33       19.23     27.92 o
  -4  18   9        0.05       -2.48     24.20 o
  -3  18   9        0.46      -21.10     21.10 o
  -2  18   9       13.62      -11.95     15.09 o
  -1  18   9       12.80        3.91     13.19 o
   0  18   9        8.14        4.89     15.02 o
   1  18   9        2.72        1.03     15.34 o
   2  18   9       41.64       17.15     16.75 o
   3  18   9       18.68       -2.48     22.34 o
   4  18   9        0.01      -21.72     21.72 o
  -4  19   9       48.91       60.81     27.92 o
  -3  19   9        0.14       13.70     17.77 o
  -2  19   9       14.03        6.83     16.60 o
  -1  19   9        2.22      -14.92     14.92 o
   0  19   9       11.07       16.85     16.65 o
   1  19   9        1.25        8.38     16.67 o
   2  19   9       53.41       31.64     17.99 o
   3  19   9       12.68        5.58     23.58 o
  -3  20   9       11.02       33.30     31.33 o
  -2  20   9       98.18      115.56     23.14 o
  -1  20   9       22.76       15.51     26.06 o
   0  20   9       53.98       63.72     20.17 o
   1  20   9      138.82      120.63     22.81 o
 -10   0  10      179.28      148.91     37.23 o
  -9   0  10       34.34       34.13     24.82 o
  -8   0  10        0.45       -6.20     18.61 o
  -7   0  10        1.72      -17.37     17.37 o
  -6   0  10       15.12       14.51     12.21 o
  -5   0  10       29.61        8.04     10.74 o
  -4   0  10     1501.33     1487.38     51.10 o
  -3   0  10     4003.79     3588.21    132.16 o
  -2   0  10       35.95       53.98     22.34 o
  -1   0  10     1346.63     1189.45     62.05 o
   0   0  10       30.17       29.78     18.61 o
   1   0  10       17.13       37.85     19.23 o
   2   0  10      209.59      256.46     22.34 o
   3   0  10       56.43       56.28     12.80 o
   4   0  10      379.12      379.35     23.84 o
   5   0  10      388.30      449.40     27.60 o
   6   0  10        0.18       -9.19     27.61 o
   7   0  10      137.90      161.75     36.30 o
   8   0  10        0.75       19.79     17.48 o
   9   0  10        6.82        5.85     18.18 o
 -10   1  10      218.20      265.25     28.61 o
  -9   1  10      154.69      183.61     30.29 o
  -8   1  10      327.33      444.14     26.32 o
  -7   1  10      220.38      238.94     26.46 o
  -6   1  10       26.60       29.89      9.58 o
  -5   1  10      157.01      141.54     14.03 o
  -4   1  10       14.02       27.51      8.75 o
  -3   1  10        1.84       15.39     11.34 o
  -2   1  10       56.25       74.06     24.20 o
  -1   1  10     1172.96     1188.25     72.29 o
   0   1  10        6.11      -11.85     11.85 o
   1   1  10     1024.91     1009.08     61.12 o
   2   1  10       12.52       -1.20     10.83 o
   3   1  10       41.41       35.95      8.68 o
   4   1  10       92.68       93.01     10.95 o
   5   1  10       14.36       13.57     13.08 o
   6   1  10       20.75       16.86     10.53 o
   7   1  10      153.58      164.92     15.62 o
   8   1  10       17.04       12.83     13.25 o
   9   1  10       43.41       55.68     17.02 o
 -10   2  10       52.10       33.78     16.60 o
  -9   2  10        2.65       -7.22     19.21 o
  -8   2  10       33.53       30.96     13.74 o
  -7   2  10        1.54        0.30     10.90 o
  -6   2  10       43.69       45.81     10.48 o
  -5   2  10       27.94        4.78     12.68 o
  -4   2  10       50.44       61.08     11.27 o
  -3   2  10       18.84       18.65     10.94 o
  -2   2  10       13.49        8.79     11.67 o
  -1   2  10       99.77      107.41     16.85 o
   0   2  10      113.45       92.52     16.23 o
   1   2  10       21.60       31.72     13.58 o
   2   2  10       11.24       -6.68     12.98 o
   3   2  10        7.82        2.08      7.26 o
   4   2  10      213.36      207.12     13.87 o
   5   2  10      281.98      250.53     21.67 o
   6   2  10       84.43       92.31     12.46 o
   7   2  10        1.68        1.33     10.91 o
   8   2  10        2.59       -4.79     11.13 o
   9   2  10        0.15        4.60     12.65 o
 -10   3  10       15.25       19.60     15.33 o
  -9   3  10       29.15       16.23     17.38 o
  -8   3  10        0.06      -11.11     11.11 o
  -7   3  10        0.09        1.35     13.19 o
  -6   3  10       55.39       27.86     10.10 o
  -5   3  10       72.85       50.52     12.46 o
  -4   3  10      155.75      163.47     12.37 o
  -3   3  10       39.87       37.51     11.89 o
  -2   3  10      585.89      606.01     31.15 o
  -1   3  10      456.00      422.09     20.46 o
   0   3  10       36.34       30.02     13.38 o
   1   3  10       82.18       78.87     10.91 o
   2   3  10        7.14       -0.87      8.73 o
   3   3  10       48.68       47.02      9.30 o
   4   3  10       49.01       51.73     10.33 o
   5   3  10        2.78        0.21      9.45 o
   6   3  10       10.31       13.22     10.25 o
   7   3  10        6.23        4.41     11.01 o
   8   3  10        0.22        4.51     12.08 o
   9   3  10        0.38        0.85     13.07 o
 -10   4  10       16.82       18.43     15.49 o
  -9   4  10       39.69       28.23     14.43 o
  -8   4  10      110.76       99.22     29.82 o
  -7   4  10       61.65       60.01     14.30 o
  -6   4  10      182.13      166.49     15.11 o
  -5   4  10       37.48       30.35      8.87 o
  -4   4  10       42.63       47.68      9.26 o
  -3   4  10      372.84      358.74     17.50 o
  -2   4  10      198.70      189.96     19.93 o
  -1   4  10      329.53      333.42     27.59 o
   0   4  10       24.00       33.43     29.78 o
   1   4  10      221.20      220.56     14.53 o
   2   4  10      292.98      290.54     19.20 o
   3   4  10      164.22      172.61     19.17 o
   4   4  10        0.18       -8.18      8.18 o
   5   4  10        0.83       -9.48      9.48 o
   6   4  10       14.83       21.25     10.89 o
   7   4  10       87.36       79.56     13.63 o
   8   4  10       12.42        6.15     12.24 o
   9   4  10        3.89      -12.50     12.50 o
 -10   5  10       40.57       15.23     15.47 o
  -9   5  10       20.11       15.69     15.11 o
  -8   5  10       72.42       89.79     16.35 o
  -7   5  10       90.96       83.23     15.25 o
  -6   5  10       45.21       54.01     12.09 o
  -5   5  10      436.15      424.50     17.95 o
  -4   5  10      291.00      291.97     17.11 o
  -3   5  10       33.85       33.85      9.58 o
  -2   5  10       86.56       86.62     12.19 o
  -1   5  10      555.39      516.86     31.02 o
   0   5  10      180.50      160.32     18.85 o
   1   5  10      246.47      265.18     36.47 o
   2   5  10        8.49        7.42      9.39 o
   3   5  10        6.33       10.07     12.69 o
   4   5  10      138.99      151.87     12.89 o
   5   5  10        0.93        2.78      9.58 o
   6   5  10       98.86      109.81     13.47 o
   7   5  10        0.66        8.91     11.30 o
   8   5  10       46.80       61.65     18.18 o
   9   5  10       39.72       60.69     14.92 o
  -9   6  10      105.65      104.89     20.04 o
  -8   6  10       61.14       72.41     15.91 o
  -7   6  10      312.56      275.14     21.12 o
  -6   6  10     1013.32     1114.12     32.42 o
  -5   6  10        0.33        0.70      8.28 o
  -4   6  10       32.49       29.38     10.30 o
  -3   6  10       19.09       17.39      9.41 o
  -2   6  10      497.08      437.01     21.11 o
  -1   6  10      314.47      339.77     24.12 o
   0   6  10       16.36       30.33      9.54 o
   1   6  10       19.38       10.60     11.42 o
   2   6  10      495.27      519.55     22.51 o
   3   6  10      317.95      358.47     19.57 o
   4   6  10      107.37      108.49     15.58 o
   5   6  10      147.67      146.70     13.85 o
   6   6  10       25.07       20.97     10.81 o
   7   6  10        8.40       12.14     11.73 o
   8   6  10       27.59       35.44     13.88 o
  -9   7  10        7.40        7.40     18.99 o
  -8   7  10      120.95      107.75     17.50 o
  -7   7  10       79.68       94.69     15.91 o
  -6   7  10        6.04       -9.48      9.48 o
  -5   7  10      121.80      128.55     12.16 o
  -4   7  10      205.09      198.18     17.98 o
  -3   7  10       53.69       59.08     11.13 o
  -2   7  10      307.84      338.13     21.58 o
  -1   7  10      117.88      133.94     17.53 o
   0   7  10      304.38      338.75     25.75 o
   1   7  10      131.46      125.55     12.94 o
   2   7  10        0.20       10.64      9.89 o
   3   7  10       24.09       31.11     11.39 o
   4   7  10       61.39      107.03     12.19 o
   5   7  10        0.93       -9.13      9.13 o
   6   7  10      164.32      173.95     17.44 o
   7   7  10       20.71       21.31     11.98 o
   8   7  10       24.91       29.19     13.37 o
  -9   8  10       36.32       27.16     26.37 o
  -8   8  10        4.29       33.39     18.29 o
  -7   8  10       35.89        9.11     12.05 o
  -6   8  10      127.38      169.33     24.16 o
  -5   8  10       85.65       81.35     13.54 o
  -4   8  10      657.55      623.97     23.98 o
  -3   8  10       39.84       44.40     10.93 o
  -2   8  10       20.16       11.61      8.94 o
  -1   8  10      226.93      195.58     20.05 o
   0   8  10      123.22      136.18     13.35 o
   1   8  10      108.51      104.49     12.77 o
   2   8  10      180.67      185.90     15.22 o
   3   8  10       11.50        0.10     10.52 o
   4   8  10       64.52       92.39     21.51 o
   5   8  10        0.45       -4.73      9.98 o
   6   8  10       45.95       41.37     12.54 o
   7   8  10       19.92       13.93     12.28 o
   8   8  10        1.18      -13.33     14.15 o
  -9   9  10       25.21       10.48     31.33 o
  -8   9  10       10.02        1.96     37.23 o
  -7   9  10        5.11       -5.57     18.30 o
  -6   9  10        8.37       -9.50      9.50 o
  -5   9  10       46.69       36.88     14.79 o
  -4   9  10        6.47      -12.33     13.52 o
  -3   9  10       15.62        3.46      9.48 o
  -2   9  10       30.81       35.84      9.95 o
  -1   9  10      443.69      409.80     19.65 o
   0   9  10       11.64       14.45      9.32 o
   1   9  10        0.00       -3.97      9.49 o
   2   9  10        5.95       10.95     10.31 o
   3   9  10        7.08       -3.20     10.60 o
   4   9  10        0.45       18.26     11.53 o
   5   9  10        1.37       -2.87     15.65 o
   6   9  10        1.20        0.13     10.84 o
   7   9  10        7.06       16.55     14.77 o
   8   9  10        0.21        2.07     15.23 o
  -8  10  10        1.00       -1.88     17.53 o
  -7  10  10       24.42       11.74     16.52 o
  -6  10  10       12.32      -11.72     14.25 o
  -5  10  10       99.27       89.09     12.55 o
  -4  10  10        0.80        1.78     11.11 o
  -3  10  10      959.87      956.40     32.46 o
  -2  10  10        2.36       -8.78      8.78 o
  -1  10  10       50.70       36.84      9.72 o
   0  10  10        1.50       -2.71      9.57 o
   1  10  10       32.85       34.39     16.61 o
   2  10  10      197.62      208.00     26.36 o
   3  10  10      138.39      117.69     27.15 o
   4  10  10        0.41        2.43     11.69 o
   5  10  10       63.66       55.94     13.96 o
   6  10  10       74.31       86.05     16.65 o
   7  10  10        2.88        1.57     14.35 o
   8  10  10        0.06       17.37     31.02 o
  -8  11  10       11.14       -0.72     18.20 o
  -7  11  10      108.30      106.82     24.51 o
  -6  11  10        2.53       13.03     15.36 o
  -5  11  10      168.41      152.25     24.51 o
  -4  11  10        1.59      -12.89     12.89 o
  -3  11  10       17.24        6.27     10.13 o
  -2  11  10        5.02        5.83      9.31 o
  -1  11  10      267.91      220.60     14.36 o
   0  11  10      129.85      145.30     14.83 o
   1  11  10      148.38      169.68     16.75 o
   2  11  10       16.67       30.94     11.94 o
   3  11  10       33.97       38.17     12.71 o
   4  11  10       67.67       53.23     16.60 o
   5  11  10       10.95       13.32     15.97 o
   6  11  10       14.49       45.99     16.36 o
   7  11  10       18.77       34.63     16.03 o
  -8  12  10        8.05       -4.92     19.79 o
  -7  12  10       52.05       43.22     20.23 o
  -6  12  10       58.43       74.05     19.93 o
  -5  12  10       17.75       20.48     16.23 o
  -4  12  10      429.03      415.87     28.51 o
  -3  12  10      829.45      780.38     26.19 o
  -2  12  10       13.41       -1.03      9.59 o
  -1  12  10      477.51      506.91     21.14 o
   0  12  10      153.88      185.05     12.22 o
   1  12  10        3.16        1.57     10.61 o
   2  12  10      253.24      285.93     19.14 o
   3  12  10       96.64       88.22     17.29 o
   4  12  10       19.60        2.52     13.82 o
   5  12  10       75.14       77.87     18.64 o
   6  12  10       13.70       42.70     18.55 o
   7  12  10       72.71       80.34     18.48 o
  -7  13  10        1.57      -11.82     17.40 o
  -6  13  10        0.32       -5.30     25.44 o
  -5  13  10       43.03       43.60     17.40 o
  -4  13  10       40.14       50.60     17.23 o
  -3  13  10        4.99       -0.08     13.41 o
  -2  13  10      124.01      163.99     17.24 o
  -1  13  10       79.51       89.95     11.60 o
   0  13  10       15.13       23.20      8.55 o
   1  13  10       95.68       86.40     13.62 o
   2  13  10        1.41        1.24     13.14 o
   3  13  10      138.42      162.93     20.56 o
   4  13  10       70.73       90.49     18.41 o
   5  13  10        3.64        5.84     15.13 o
   6  13  10        0.75        2.43     16.89 o
  -7  14  10       21.64       27.92     20.18 o
  -6  14  10       55.43       45.29     19.68 o
  -5  14  10        0.38      -14.92     14.92 o
  -4  14  10       67.08       56.03     37.85 o
  -3  14  10        0.25      -12.63     12.63 o
  -2  14  10       59.95       41.09     13.58 o
  -1  14  10       67.96       58.01     13.16 o
   0  14  10       69.64       77.09     11.30 o
   1  14  10       12.36        8.00     15.20 o
   2  14  10       68.40       58.10     16.41 o
   3  14  10        5.82        2.93     14.65 o
   4  14  10        5.49       23.41     17.06 o
   5  14  10       37.93       29.46     17.23 o
   6  14  10        3.21       -6.79     17.33 o
  -6  15  10        9.92       10.55     18.43 o
  -5  15  10       15.25        3.70     16.41 o
  -4  15  10        5.59       -5.38     14.61 o
  -3  15  10        5.54      -14.01     14.21 o
  -2  15  10       14.16       -9.89     13.52 o
  -1  15  10        0.17      -12.36     12.36 o
   0  15  10       22.12       23.77     15.51 o
   1  15  10       38.80       35.81     14.90 o
   2  15  10       58.32       45.58     16.34 o
   3  15  10       26.18       28.09     16.75 o
   4  15  10        5.66       -1.95     15.78 o
   5  15  10        8.30       -4.93     16.22 o
  -6  16  10       41.61       24.34     19.87 o
  -5  16  10        5.30       21.86     18.46 o
  -4  16  10        0.37      -11.27     15.19 o
  -3  16  10        5.56       -3.65     14.84 o
  -1  16  10       45.27       12.80     15.51 o
   0  16  10       34.42       15.68     14.69 o
   1  16  10        9.46        8.69     19.23 o
   2  16  10       50.29       44.67     22.96 o
   3  16  10       22.57       14.89     16.41 o
   4  16  10       24.01       -6.30     16.45 o
   5  16  10        7.37       17.68     18.92 o
  -5  17  10       38.26       67.94     21.94 o
  -4  17  10       94.52      141.47     34.13 o
  -3  17  10        1.69      -22.34     22.34 o
  -2  17  10       48.49       41.57     26.06 o
  -1  17  10       17.94        6.20     15.79 o
   0  17  10       15.90       52.41     36.30 o
   1  17  10      123.43      109.82     27.92 o
   2  17  10       58.93      114.79     27.92 o
   3  17  10        2.97      -17.99     21.10 o
   4  17  10       75.84       56.46     27.92 o
  -4  18  10       55.90      101.14     33.51 o
  -3  18  10       19.47       44.67     27.92 o
  -2  18  10        0.03        6.20     23.58 o
  -1  18  10       33.20        5.95     16.01 o
   0  18  10       71.33       86.50     19.34 o
   1  18  10        7.01        7.45     23.58 o
   2  18  10      301.17      423.79     42.81 o
   3  18  10       13.38       22.96     26.06 o
  -2  19  10       71.69       77.56     29.78 o
  -1  19  10       12.91       -3.96     17.33 o
   0  19  10      136.70      154.01     23.24 o
   1  19  10       48.97       70.11     28.54 o
  -9   1  11      132.81      176.78     26.52 o
  -8   1  11       38.07       56.74     17.05 o
  -7   1  11       33.59       10.42     13.48 o
  -6   1  11      153.19      140.17     13.73 o
  -5   1  11      112.78      124.34     12.81 o
  -4   1  11       22.29       28.61     10.64 o
  -3   1  11       33.13       50.06     21.41 o
  -2   1  11       83.79       68.25     17.11 o
  -1   1  11       21.41       37.44     14.46 o
   0   1  11       29.95       25.44     13.16 o
   1   1  11       63.78       77.83     31.33 o
   2   1  11       14.79       16.29     13.82 o
   3   1  11       53.31       17.97     29.47 o
   4   1  11       19.24       20.09     11.84 o
   5   1  11       28.57       12.71     10.32 o
   6   1  11        0.80        5.15     10.52 o
   7   1  11        9.91       -1.80     10.98 o
   8   1  11        0.66       -3.32     13.97 o
  -9   2  11       19.03       25.36     20.93 o
  -8   2  11        0.81      -13.70     15.20 o
  -7   2  11      139.76      152.98     18.71 o
  -6   2  11        7.78       12.22      9.82 o
  -5   2  11      280.77      285.10     16.17 o
  -4   2  11      116.83      101.27     12.36 o
  -3   2  11       56.45       72.62     13.61 o
  -2   2  11     1001.19     1023.13     48.09 o
  -1   2  11      306.90      317.69     25.01 o
   0   2  11       15.25       19.32     22.34 o
   1   2  11      246.17      287.49     23.47 o
   2   2  11      228.21      233.40     33.82 o
   3   2  11      284.68      259.94     23.68 o
   4   2  11       59.77       85.50     13.92 o
   5   2  11       36.92       47.15     11.54 o
   6   2  11       73.96       65.17     18.10 o
   7   2  11       49.32       43.22     12.80 o
   8   2  11       29.84       44.95     17.82 o
  -9   3  11      267.96      311.63     25.70 o
  -8   3  11      230.02      237.78     21.97 o
  -7   3  11       52.68       49.10     14.35 o
  -6   3  11      235.12      220.45     15.42 o
  -5   3  11      132.78      143.58     12.98 o
  -4   3  11      246.79      245.49     14.64 o
  -3   3  11      229.44      256.19     19.07 o
  -2   3  11      255.47      234.99     26.99 o
  -1   3  11       68.00       49.23     16.45 o
   0   3  11      886.23      953.24     39.70 o
   1   3  11      122.77      142.58     40.95 o
   2   3  11       85.76       61.35     16.45 o
   3   3  11      106.17      112.54     14.24 o
   4   3  11        1.92        1.41     10.91 o
   5   3  11      218.25      255.38     24.45 o
   6   3  11        2.90        4.40     10.67 o
   7   3  11        0.92        3.64     11.76 o
   8   3  11       23.96       32.27     13.46 o
  -9   4  11        0.14      -11.13     21.80 o
  -8   4  11       75.16       64.40     19.77 o
  -7   4  11       98.02      112.05     16.75 o
  -6   4  11       76.28       64.47     11.76 o
  -5   4  11      363.95      375.01     17.80 o
  -4   4  11      285.13      313.23     18.34 o
  -3   4  11       36.69       19.68      9.90 o
  -2   4  11      293.66      290.99     24.52 o
  -1   4  11      302.82      273.59     36.61 o
   0   4  11        0.52       25.13     14.48 o
   1   4  11       91.40      100.55     40.64 o
   2   4  11       67.90       92.56     17.09 o
   3   4  11      380.92      392.03     20.86 o
   4   4  11      152.56      149.85     17.62 o
   5   4  11       17.64        6.16     11.69 o
   6   4  11       27.04       38.60     12.13 o
   7   4  11       89.27       70.43     13.82 o
   8   4  11        8.57       12.95     13.12 o
  -9   5  11       43.39       35.45     16.32 o
  -8   5  11       20.12       57.78     19.87 o
  -7   5  11        0.16       -2.70     11.49 o
  -6   5  11       32.38       37.66     11.58 o
  -5   5  11        8.50       -7.21     11.69 o
  -4   5  11      150.16      159.43     16.56 o
  -3   5  11       38.84       38.64     11.73 o
  -2   5  11      284.77      237.84     23.03 o
  -1   5  11      363.35      402.00     27.16 o
   0   5  11      181.38      168.67     19.74 o
   1   5  11      109.52      105.41     17.77 o
   2   5  11       37.83       27.68     18.92 o
   3   5  11        2.75       -7.90     10.30 o
   4   5  11       18.56        2.35     14.15 o
   5   5  11       34.98       38.30     12.77 o
   6   5  11        9.51        9.75     11.13 o
   7   5  11       30.51       39.36     13.34 o
   8   5  11       20.72       23.42     12.99 o
  -9   6  11       10.81       -1.66     14.71 o
  -8   6  11       43.38       19.76     13.94 o
  -7   6  11        1.47      -11.11     11.11 o
  -6   6  11      146.23      148.71     15.39 o
  -5   6  11       12.87       -5.50      9.06 o
  -4   6  11       17.08       16.37     10.48 o
  -3   6  11       49.71       15.59      9.92 o
  -2   6  11        0.54       -2.35     13.33 o
  -1   6  11       38.12       26.12     14.65 o
   0   6  11       67.79       72.09     16.89 o
   1   6  11       13.43       16.75     14.48 o
   2   6  11      144.88      161.88     22.51 o
   3   6  11       22.82       -6.41     10.19 o
   4   6  11       14.76        5.46     11.63 o
   5   6  11        3.42       17.57     16.19 o
   6   6  11        0.15      -11.67     12.38 o
   7   6  11        7.18        9.04     11.73 o
   8   6  11        7.69       34.68     17.28 o
  -8   7  11      206.85      189.55     21.05 o
  -7   7  11       23.55        1.01     12.64 o
  -6   7  11       34.31       48.87     12.42 o
  -5   7  11       92.28       88.24     12.73 o
  -4   7  11       24.51        8.18     10.27 o
  -3   7  11      128.87      133.94     13.57 o
  -2   7  11      468.46      469.06     23.73 o
  -1   7  11       75.55       45.29     18.61 o
   0   7  11      734.69      777.09     46.54 o
   1   7  11       68.78       83.38     17.23 o
   2   7  11       22.37       11.99     10.84 o
   3   7  11       44.57       57.48     15.01 o
   4   7  11       70.00       50.78     13.12 o
   5   7  11       66.84       52.98     14.19 o
   6   7  11        3.53        1.24     16.53 o
   7   7  11        0.01       18.29     12.90 o
  -8   8  11        7.97       13.47     17.84 o
  -7   8  11       65.76       83.42     15.88 o
  -6   8  11       24.51       42.10     12.02 o
  -5   8  11       46.99       59.04     11.18 o
  -4   8  11       49.92       75.38     12.99 o
  -3   8  11        0.77       -9.50      9.50 o
  -2   8  11      180.25      195.99     27.48 o
  -1   8  11      107.87       44.91     18.92 o
   0   8  11       35.85       18.07     14.84 o
   1   8  11       62.20       44.02     16.01 o
   2   8  11      162.21      151.61     15.38 o
   3   8  11       34.77       34.58     12.25 o
   4   8  11       98.03       98.63     15.23 o
   5   8  11       13.43       23.81     13.23 o
   6   8  11       23.34       35.74     14.43 o
   7   8  11       77.64       89.77     17.34 o
  -8   9  11      136.66      187.89     46.23 o
  -7   9  11       44.00       40.34     18.90 o
  -6   9  11      212.77      218.28     17.24 o
  -5   9  11      215.17      271.49     26.41 o
  -4   9  11       81.54       75.35     13.22 o
  -3   9  11      344.70      352.89     22.34 o
  -2   9  11      125.09      143.91     16.05 o
  -1   9  11      197.76      192.57     21.92 o
   0   9  11      432.24      483.32     29.36 o
   1   9  11        5.29        5.52     16.44 o
   2   9  11       95.57      105.27     14.26 o
   3   9  11       81.78      106.59     15.15 o
   4   9  11        3.45      -11.51     11.53 o
   5   9  11      106.52      130.31     17.17 o
   6   9  11       13.20       26.06     17.55 o
   7   9  11        1.97       30.17     20.48 o
  -8  10  11        0.47       21.25     19.87 o
  -7  10  11       64.34      117.76     27.30 o
  -6  10  11        0.39       -5.40     15.53 o
  -5  10  11       33.67       36.77     12.00 o
  -4  10  11        1.45       -6.98     11.51 o
  -3  10  11      104.09       86.05     13.25 o
  -2  10  11      275.89      246.96     22.96 o
  -1  10  11       57.80       69.55     13.77 o
   0  10  11       28.29       15.14     15.35 o
   1  10  11      155.00      186.91     16.41 o
   2  10  11       44.13       49.33     12.92 o
   3  10  11       39.06       73.56     13.91 o
   4  10  11       31.20       41.65     13.69 o
   5  10  11        2.36       -2.48     15.36 o
   6  10  11       49.44       76.40     20.84 o
   7  10  11        7.53       29.16     26.06 o
  -7  11  11        1.23       -9.16     16.96 o
  -6  11  11       42.17       29.49     17.67 o
  -5  11  11       28.46       21.72     16.75 o
  -4  11  11       13.71        3.09     10.93 o
  -3  11  11      178.19      218.35     16.54 o
  -2  11  11       36.17       54.73     13.34 o
  -1  11  11       32.20       24.23     11.96 o
   0  11  11       32.28       24.92     16.24 o
   1  11  11        4.39      -17.90     19.91 o
   2  11  11       36.07       33.93     14.29 o
   3  11  11       10.00       28.36     12.69 o
   4  11  11        4.36       19.00     15.46 o
   5  11  11       23.01       28.29     17.48 o
   6  11  11       55.34       57.08     20.18 o
  -7  12  11        1.80       -0.94     18.61 o
  -6  12  11        9.50       34.51     19.05 o
  -5  12  11        9.32        2.28     29.78 o
  -4  12  11        0.47      -12.55     14.21 o
  -3  12  11       74.94       52.97     12.36 o
  -2  12  11       17.45       -0.91     11.53 o
  -1  12  11       63.39       58.07     13.49 o
   0  12  11       22.46       26.91     12.23 o
   1  12  11        0.73       -6.28     10.98 o
   2  12  11        0.56       -7.76     11.55 o
   3  12  11        4.75       23.80     18.61 o
   4  12  11        0.00        4.55     15.72 o
   5  12  11       16.64       30.78     18.61 o
   6  12  11        3.89       32.24     18.41 o
  -6  13  11        1.84      -11.87     16.79 o
  -5  13  11       60.34       44.38     18.55 o
  -4  13  11        1.20       -9.71     14.84 o
  -3  13  11        0.94      -17.68     17.68 o
  -2  13  11       38.31       44.36     18.04 o
  -1  13  11        6.05        3.01     11.49 o
   0  13  11       23.61       15.18     14.40 o
   1  13  11        7.00       14.69     12.06 o
   2  13  11        0.09        1.24     14.48 o
   3  13  11       33.12       31.81     20.79 o
   4  13  11        4.74       -0.33     15.57 o
   5  13  11        7.53       -2.16     16.65 o
  -6  14  11       10.36       31.11     18.73 o
  -5  14  11       55.60       30.60     18.62 o
  -4  14  11       13.33       18.61     21.10 o
  -3  14  11        0.89       31.64     22.34 o
  -2  14  11       94.44       93.17     20.40 o
  -1  14  11       34.16       36.43     13.30 o
   0  14  11       12.89       18.13     11.45 o
   1  14  11      147.18      149.02     19.87 o
   2  14  11       47.98       33.99     20.79 o
   3  14  11       98.80       78.47     19.08 o
   4  14  11        8.65       21.11     17.33 o
   5  14  11        0.79        8.97     16.89 o
  -5  15  11       63.22       81.46     21.92 o
  -4  15  11        6.14       -5.89     16.67 o
  -3  15  11       47.52       69.49     25.44 o
  -2  15  11       20.35       11.91     16.64 o
  -1  15  11       30.43       23.58     22.34 o
   0  15  11      119.57      170.63     28.54 o
   1  15  11        3.38        3.10     21.10 o
   2  15  11       16.17       12.51     15.72 o
   3  15  11       26.89       42.06     17.84 o
   4  15  11        8.79        3.58     21.41 o
  -4  16  11        1.26       -1.55     45.92 o
  -1  16  11        0.16       11.79     22.34 o
   0  16  11        5.63       22.96     21.72 o
   1  16  11       70.56       79.42     25.44 o
   2  16  11       19.48       26.68     23.58 o
   3  16  11       45.13       79.08     33.82 o
  -2  17  11        1.48      -21.10     21.10 o
  -1  17  11      101.75       76.94     29.16 o
   0  17  11       35.73       35.99     23.58 o
   1  17  11       18.61      -17.37     21.72 o
   2  17  11       41.20       45.92     26.68 o
  -1  18  11        6.22       22.34     25.44 o
  -8   0  12        1.41        1.24     22.34 o
  -7   0  12       38.58       39.09     23.58 o
  -6   0  12      106.84       72.50     20.27 o
  -5   0  12       69.88       49.21     27.92 o
  -4   0  12      292.35      306.10     46.85 o
  -3   0  12      203.03      175.59     32.26 o
  -2   0  12      468.78      482.11     44.67 o
  -1   0  12       17.82       32.89     21.10 o
   0   0  12      160.38      243.23     32.89 o
   1   0  12       89.30       73.22     25.44 o
   2   0  12       72.42       57.08     24.20 o
   3   0  12      291.09      274.25     35.37 o
   4   0  12        1.91        4.96     21.72 o
   5   0  12      251.07      302.79     38.47 o
   6   0  12       64.89       34.75     24.20 o
   7   0  12       10.01        7.21     17.33 o
  -8   1  12      189.55      176.84     25.16 o
  -7   1  12      343.02      379.20     25.73 o
  -6   1  12       11.49        2.98     12.00 o
  -5   1  12      159.62      169.28     26.87 o
  -4   1  12      529.85      556.36     40.33 o
  -3   1  12       40.12       44.50     31.33 o
  -2   1  12      101.18      142.45     21.28 o
  -1   1  12      165.46      180.96     22.13 o
   0   1  12        0.37      -12.06     12.06 o
   1   1  12      541.18      495.78     30.71 o
   2   1  12       83.44      131.31     20.40 o
   3   1  12       95.34      117.74     20.18 o
   4   1  12       84.37       65.15     18.43 o
   5   1  12       31.60       28.23     16.85 o
   6   1  12       12.79       11.52     18.61 o
   7   1  12        3.72       -8.87     14.73 o
  -8   2  12        2.72       -9.23     13.49 o
  -7   2  12       14.16       15.70     12.37 o
  -6   2  12       50.99       72.46     14.37 o
  -5   2  12       17.53       14.34      9.84 o
  -4   2  12        7.72       18.91     11.11 o
  -3   2  12      131.69      136.45     36.92 o
  -2   2  12       97.18       97.45     23.58 o
  -1   2  12        0.19        5.27     14.04 o
   0   2  12        9.27       -3.52     13.77 o
   1   2  12       47.47       39.26     15.57 o
   2   2  12       59.06       54.14     17.99 o
   3   2  12       74.69       93.04     18.85 o
   4   2  12        5.71       -6.37     14.90 o
   5   2  12      106.82      115.80     21.00 o
   6   2  12       58.81       88.03     16.10 o
   7   2  12        1.17        9.78     13.78 o
  -8   3  12        9.46       -8.82     13.68 o
  -7   3  12        3.74      -10.88     10.88 o
  -6   3  12        4.18        0.79     10.02 o
  -5   3  12        0.96       -5.88      8.93 o
  -4   3  12        9.44       18.73      9.26 o
  -3   3  12        2.28        6.26     15.97 o
  -2   3  12        4.60      -13.60     13.60 o
  -1   3  12      150.99      129.69     20.79 o
   0   3  12       94.28       80.44     17.73 o
   1   3  12       11.93        6.78     13.14 o
   2   3  12       12.43       -2.48     14.04 o
   3   3  12        0.07       15.97     18.61 o
   4   3  12        3.51        5.75     15.09 o
   5   3  12       11.11      -11.32     18.61 o
   6   3  12        7.01       -0.78     13.01 o
   7   3  12        0.69       36.81     14.80 o
  -8   4  12       43.01       50.56     19.08 o
  -7   4  12        3.76       -9.07     11.34 o
  -6   4  12       32.56       18.32     10.70 o
  -5   4  12       41.04       39.31     10.81 o
  -4   4  12       11.27       19.14     11.11 o
  -3   4  12        1.19      -10.31     10.31 o
  -2   4  12        7.43       13.98     21.41 o
  -1   4  12      113.40      144.26     21.05 o
   0   4  12      353.14      360.77     27.40 o
   1   4  12       87.65       84.28     18.20 o
   2   4  12       71.61       63.29     17.55 o
   3   4  12       20.80        5.91     14.90 o
   4   4  12       11.38       24.31     15.78 o
   5   4  12        0.33      -14.25     14.25 o
   6   4  12        3.31       -5.19     13.47 o
   7   4  12       22.33       12.93     14.69 o
  -8   5  12       76.25       77.69     17.70 o
  -7   5  12      140.56      143.58     18.25 o
  -6   5  12       35.35       29.13     13.22 o
  -5   5  12       57.30       41.57     11.01 o
  -4   5  12      207.72      199.63     16.80 o
  -3   5  12        9.70        9.96     12.13 o
  -2   5  12      223.59      195.76     23.47 o
  -1   5  12      159.82      154.58     35.99 o
   0   5  12       27.78       12.12     14.84 o
   1   5  12       16.28       31.02     22.96 o
   2   5  12       91.59       96.83     18.87 o
   3   5  12        0.90       -0.93     14.92 o
   4   5  12       94.05       69.93     22.03 o
   5   5  12        1.37       -6.18     12.28 o
   6   5  12        6.63       11.78     18.43 o
   7   5  12        8.30        5.95     17.61 o
  -8   6  12       88.21       85.28     17.96 o
  -7   6  12        0.25       -5.12     11.47 o
  -6   6  12      308.04      317.65     20.24 o
  -5   6  12       42.44       36.12     11.08 o
  -4   6  12        0.14       -6.31     10.51 o
  -3   6  12       82.39       92.41     15.85 o
  -2   6  12       14.54       13.22     15.72 o
  -1   6  12      131.24      137.19     24.51 o
   0   6  12      213.64      227.58     27.92 o
   1   6  12        7.40        2.97     14.46 o
   2   6  12      195.69      166.64     24.20 o
   3   6  12       95.15      103.61     20.17 o
   4   6  12        0.00       -1.29     15.13 o
   5   6  12       49.96       35.94     14.39 o
   6   6  12       75.83       48.68     15.26 o
   7   6  12       15.51       11.32     14.98 o
  -8   7  12       51.35       59.68     16.82 o
  -7   7  12       29.14       16.86     13.08 o
  -6   7  12       26.78       44.70     12.68 o
  -5   7  12       31.29       26.25     10.68 o
  -4   7  12      379.42      357.65     27.85 o
  -3   7  12        4.44        4.83     16.27 o
  -2   7  12      315.34      307.52     24.19 o
  -1   7  12      122.12      151.69     21.25 o
   0   7  12       77.93       57.31     46.23 o
   1   7  12      123.41      136.94     20.61 o
   2   7  12       20.42       41.86     16.34 o
   3   7  12        2.10       23.41     21.10 o
   4   7  12       36.55       47.14     17.40 o
   5   7  12        4.34       17.71     13.59 o
   6   7  12       24.10       31.63     14.92 o
  -7   8  12        6.99       11.37     12.82 o
  -6   8  12      136.87      183.16     17.17 o
  -5   8  12        0.30        1.55     10.89 o
  -4   8  12       18.71        6.36     14.42 o
  -3   8  12       16.41       16.82     12.98 o
  -2   8  12        0.66        7.10     11.53 o
  -1   8  12       16.62      -13.22     14.16 o
   0   8  12       35.13       32.39     16.79 o
   1   8  12       70.53       69.39     43.43 o
   2   8  12       19.95       22.80     15.78 o
   3   8  12       66.06       86.69     19.52 o
   4   8  12       10.59       20.02     20.48 o
   5   8  12        6.94      -12.41     12.41 o
   6   8  12        1.49       22.19     14.86 o
  -7   9  12        6.75      -16.52     16.52 o
  -6   9  12        0.01       15.55     12.19 o
  -5   9  12        0.61        6.69      9.89 o
  -4   9  12       51.34       31.26     12.45 o
  -3   9  12        1.27       -7.89     11.87 o
  -2   9  12       20.84       22.66     12.95 o
  -1   9  12       29.14       20.14     25.44 o
   0   9  12      186.77      165.78     22.13 o
   1   9  12        3.89       -4.96     14.92 o
   2   9  12       95.05       81.55     18.85 o
   3   9  12       10.76       26.06     17.11 o
   4   9  12        6.66       -9.57     12.25 o
   5   9  12       19.36       10.46     14.21 o
   6   9  12        5.25      -14.58     16.67 o
  -7  10  12       35.95       27.46     22.65 o
  -6  10  12       17.62       35.20     19.05 o
  -5  10  12        3.60       -6.35     10.69 o
  -4  10  12        0.08      -12.65     12.65 o
  -3  10  12       61.30       59.72     15.26 o
  -2  10  12       13.11       16.76     12.36 o
  -1  10  12        3.67        8.11     11.55 o
   0  10  12        7.49        5.96     15.34 o
   1  10  12        4.68      -18.30     18.30 o
   2  10  12        0.11       -6.47     15.19 o
   3  10  12        0.94       13.47     16.65 o
   4  10  12        6.13       -4.81     12.29 o
   5  10  12       10.67        7.54     16.96 o
  -6  11  12        0.09       -8.82     16.60 o
  -5  11  12       33.12       31.86     18.73 o
  -4  11  12       43.43       32.37     15.06 o
  -3  11  12        2.25        1.28     14.20 o
  -2  11  12        3.38        4.81     12.18 o
  -1  11  12      108.63      104.09     15.99 o
   0  11  12       19.04       30.23     17.29 o
   1  11  12       89.29       82.70     53.36 o
   2  11  12        6.75       32.61     17.29 o
   3  11  12        2.70       25.23     17.29 o
   4  11  12       35.18       47.04     17.84 o
   5  11  12        2.76       11.20     18.85 o
  -6  12  12       33.35       23.21     19.61 o
  -5  12  12       12.10      -16.02     16.24 o
  -4  12  12        8.66       15.51     22.34 o
  -3  12  12      174.08      213.99     26.23 o
  -2  12  12        0.69        9.26     12.93 o
  -1  12  12       42.69       28.15     13.57 o
   0  12  12       40.50       50.05     14.45 o
   1  12  12      134.09      162.54     23.40 o
   2  12  12      116.51      126.90     22.08 o
   3  12  12       82.86      112.57     20.67 o
   4  12  12        3.93        1.15     15.72 o
   5  12  12       32.35       35.99     28.54 o
  -5  13  12       60.32       44.76     19.61 o
  -4  13  12        3.44        4.96     22.96 o
  -3  13  12        2.15       14.84     29.47 o
  -2  13  12        3.52       -9.92     15.93 o
  -1  13  12      124.46      114.86     16.79 o
   0  13  12        9.60       11.32     13.01 o
   1  13  12        2.66       -8.07     22.96 o
   2  13  12       49.40       68.25     28.54 o
   3  13  12        0.10        7.36     16.22 o
   4  13  12        4.63       34.53     30.40 o
  -4  14  12        4.88       12.41     23.58 o
  -3  14  12       39.24       37.85     24.82 o
  -2  14  12        8.06      -15.72     15.72 o
  -1  14  12        2.69       12.19     17.09 o
   0  14  12        4.45        9.93     22.96 o
   1  14  12       21.14       26.06     24.82 o
   2  14  12       36.05       79.42     29.16 o
   3  14  12       55.84       63.58     19.68 o
  -3  15  12        4.31      -20.48     20.48 o
  -2  15  12        1.94      -19.86     19.86 o
   2  15  12       40.13       28.54     27.30 o
  -7   1  13       27.59       34.20     15.56 o
  -6   1  13       83.65       88.35     15.40 o
  -5   1  13       18.86       33.92     12.32 o
  -4   1  13       11.97        0.99     10.24 o
  -3   1  13       15.27       13.62     16.60 o
  -2   1  13       32.48       -6.31     23.58 o
  -1   1  13        0.06      -13.25     13.25 o
   0   1  13       55.34       47.42     17.33 o
   1   1  13        0.07       18.31     15.13 o
   2   1  13       79.99       97.34     40.64 o
   3   1  13       46.13       40.13     17.33 o
   4   1  13        0.83        3.90     15.13 o
   5   1  13        0.92      -13.10     15.13 o
   6   1  13        7.59       -6.66     16.89 o
  -7   2  13       59.19       33.89     15.55 o
  -6   2  13       10.36       -3.66     13.06 o
  -5   2  13        0.24       -0.66     11.15 o
  -4   2  13      153.66      142.28     15.69 o
  -3   2  13        6.50      -15.90     15.90 o
  -2   2  13      154.83      141.44     22.15 o
  -1   2  13      150.58      164.67     23.20 o
   0   2  13        9.08      -14.25     14.25 o
   1   2  13      155.30      175.95     22.81 o
   2   2  13       53.80       58.01     18.43 o
   3   2  13        1.49        5.30     21.72 o
   4   2  13       73.99       83.86     19.73 o
   5   2  13       25.73       22.65     17.55 o
   6   2  13       30.46       32.24     18.80 o
  -7   3  13        3.84        1.54     12.07 o
  -6   3  13      175.72      175.81     16.33 o
  -5   3  13      153.19      157.67     14.95 o
  -4   3  13        0.30       -5.99     10.60 o
  -3   3  13       77.67       47.02     14.67 o
  -2   3  13       81.82       62.92     19.24 o
  -1   3  13       25.73       45.59     18.61 o
   0   3  13       73.66       87.55     19.73 o
   1   3  13       55.12       35.05     17.09 o
   2   3  13       10.02       15.98     15.90 o
   3   3  13      142.55      145.64     27.61 o
   4   3  13        1.07        9.60     15.57 o
   5   3  13        2.71       -5.89     33.20 o
   6   3  13       13.79       13.86     17.77 o
  -7   4  13      111.20      125.74     17.42 o
  -6   4  13        7.93        7.43     11.07 o
  -5   4  13       72.95       72.97     14.42 o
  -4   4  13      221.72      219.36     19.34 o
  -3   4  13       55.59       48.29     16.11 o
  -2   4  13        0.94       -4.53     15.78 o
  -1   4  13      116.51       93.39     20.56 o
   0   4  13        0.34        3.32     15.09 o
   1   4  13      290.72      335.65     27.86 o
   2   4  13       24.28       59.54     18.17 o
   3   4  13       47.68        6.08     20.48 o
   4   4  13      109.07      128.54     21.92 o
   5   4  13       30.77       53.75     20.17 o
   6   4  13       43.61       73.12     20.56 o
  -7   5  13        3.55        4.09     12.66 o
  -6   5  13        0.85       -2.31     11.04 o
  -5   5  13       31.08       12.55     12.73 o
  -4   5  13       46.13       40.00     14.78 o
  -3   5  13        2.50       12.07     12.84 o
  -2   5  13       16.52        7.43     17.33 o
  -1   5  13       38.85       39.40     17.99 o
   0   5  13        8.84       25.00     16.79 o
   1   5  13       10.89      -14.58     15.20 o
   2   5  13        4.20        2.80     17.06 o
   3   5  13       19.03       24.97     16.89 o
   4   5  13       50.03       51.78     19.49 o
   5   5  13        0.06       -9.39     16.34 o
   6   5  13        0.38      -14.88     16.45 o
  -7   6  13       17.23       -8.97     12.67 o
  -6   6  13        6.37       19.81     11.68 o
  -5   6  13       50.46       45.86     13.75 o
  -4   6  13       55.95       64.99     16.06 o
  -3   6  13        1.28      -10.05     11.86 o
  -2   6  13        6.35      -14.69     14.69 o
  -1   6  13        6.34        8.69     22.34 o
   0   6  13       13.24        5.17     15.53 o
   1   6  13        8.68       27.11     15.97 o
   2   6  13       16.72       -3.85     19.54 o
   3   6  13       18.63       49.14     17.67 o
   4   6  13        3.30        2.88     16.22 o
   5   6  13        3.85        3.88     17.09 o
  -6   7  13       17.45       26.21     13.57 o
  -5   7  13       41.70       27.29     13.07 o
  -4   7  13        3.80       -8.04     13.42 o
  -3   7  13      126.31      135.08     18.38 o
  -2   7  13       28.60       21.23     15.83 o
  -1   7  13        0.10        2.80     16.22 o
   0   7  13        7.55        4.90     16.07 o
   1   7  13      226.68      230.64     33.82 o
   2   7  13        0.38        9.04     15.90 o
   3   7  13       22.91       41.01     17.77 o
   4   7  13       10.03        7.96     16.85 o
   5   7  13        1.71        1.07     18.92 o
  -6   8  13       12.38       21.65     13.17 o
  -5   8  13       13.80        5.70     12.20 o
  -4   8  13       14.70       13.21     18.53 o
  -3   8  13        8.91        2.01     13.49 o
  -2   8  13        7.54       15.25     20.39 o
  -1   8  13       79.07       65.70     19.73 o
   0   8  13       54.88       46.66     18.01 o
   1   8  13       37.91       57.54     19.08 o
   2   8  13        5.80        3.20     20.17 o
   3   8  13        0.03        1.16     15.97 o
   4   8  13       29.45       32.38     18.85 o
   5   8  13        1.02       -2.87     18.41 o
  -6   9  13        4.35       -0.95     15.68 o
  -5   9  13       15.50        7.16     12.22 o
  -4   9  13        0.30       26.34     15.23 o
  -3   9  13      153.53      158.31     19.43 o
  -2   9  13      159.58      144.69     18.58 o
  -1   9  13        0.14      -16.45     16.45 o
   0   9  13      127.96      169.47     23.20 o
   1   9  13       74.90       90.15     20.81 o
   2   9  13       50.10       58.05     18.85 o
   3   9  13       31.88        0.11     19.86 o
   4   9  13       21.12       40.58     27.61 o
  -5  10  13        1.03       13.94     18.90 o
  -4  10  13       36.63       11.61     18.61 o
  -3  10  13        0.82       -1.67     13.74 o
  -2  10  13       54.35       70.20     16.57 o
  -1  10  13       17.02        8.81     12.83 o
   0  10  13        0.06      -14.92     14.92 o
   1  10  13        5.12        5.39     17.09 o
   2  10  13       82.78       95.79     21.63 o
   3  10  13        0.93        2.36     17.77 o
   4  10  13       43.47       43.42     20.05 o
  -5  11  13        1.11      -19.86     22.34 o
  -4  11  13        3.79       -8.14     18.34 o
  -3  11  13       50.66       40.09     17.20 o
  -2  11  13       59.19       90.07     20.94 o
  -1  11  13        2.01        2.97     13.33 o
   0  11  13       30.96      -21.21     34.75 o
   1  11  13       12.93       36.77     19.29 o
   2  11  13        0.37       13.03     18.36 o
   3  11  13        7.66       22.83     18.73 o
  -4  12  13        0.13        3.28     18.49 o
  -3  12  13        2.32        4.80     32.57 o
  -2  12  13       12.36       18.32     14.66 o
  -1  12  13       13.84        5.60     13.62 o
   0  12  13        1.95       10.73     13.64 o
   1  12  13       16.50       13.32     18.85 o
   2  12  13       65.30       89.97     31.02 o
   3  12  13        0.06       15.51     26.68 o
  -3  13  13       11.01        7.82     17.89 o
  -2  13  13        9.89       11.51     19.23 o
  -1  13  13        2.96       -6.13     13.87 o
   0  13  13       10.51       16.58     21.16 o
   1  13  13       11.02       14.27     25.44 o
   2  13  13       13.79      -21.72     23.58 o
  -1  14  13       57.85      107.34     30.40 o
  -6   0  14       21.31       20.46     18.77 o
  -5   0  14       62.14      109.68     22.51 o
  -4   0  14       10.42        3.84     16.52 o
  -3   0  14        6.08       -6.20     22.96 o
  -2   0  14       17.34       29.78     26.06 o
  -1   0  14        7.44       62.67     27.92 o
   0   0  14       38.82       50.26     27.30 o
   1   0  14        1.38       -9.93     22.34 o
   2   0  14        0.10       21.10     23.58 o
   3   0  14        6.51       20.48     24.82 o
   4   0  14        9.45       34.75     26.06 o
   5   0  14       12.85      -13.03     23.58 o
  -6   1  14       45.49       51.91     15.67 o
  -5   1  14        3.53       11.06     12.15 o
  -4   1  14       78.00       89.35     14.77 o
  -3   1  14       63.38       65.66     20.40 o
  -2   1  14        0.14      -15.46     15.46 o
  -1   1  14       55.95       35.70     26.06 o
   0   1  14       15.28       12.39     16.45 o
   1   1  14       90.15      106.16     21.50 o
   2   1  14      183.03      148.31     46.23 o
   3   1  14        1.60       30.04     17.33 o
   4   1  14        5.01      -10.55     15.79 o
   5   1  14       55.95       46.35     19.29 o
  -6   2  14        0.23      -12.80     12.80 o
  -5   2  14       22.62       15.67     13.12 o
  -4   2  14        3.60       -0.84     11.40 o
  -3   2  14        9.62        0.00     17.55 o
  -2   2  14        2.03       10.53     17.09 o
  -1   2  14        8.87        8.57     21.72 o
   0   2  14       12.44      -14.69     14.69 o
   1   2  14        5.88        8.07     16.23 o
   2   2  14        0.67       17.91     20.48 o
   3   2  14       27.44       35.97     31.02 o
   4   2  14        3.46       11.09     16.89 o
   5   2  14       26.54       21.64     18.64 o
  -6   3  14        6.95       -0.48     13.26 o
  -5   3  14       14.30        7.99     12.17 o
  -4   3  14       17.98       22.04     14.15 o
  -3   3  14       46.97       13.20     13.67 o
  -2   3  14       11.88       17.93     17.33 o
  -1   3  14        0.58      -13.34     15.79 o
   0   3  14        6.27       14.67     16.89 o
   1   3  14       13.26        3.62     42.19 o
   2   3  14        8.07       50.50     18.85 o
   3   3  14       12.08       30.44     18.30 o
   4   3  14       15.50       27.74     18.41 o
  -6   4  14        0.97      -12.58     12.58 o
  -5   4  14        5.59       -2.71     11.91 o
  -4   4  14       14.34       21.92     11.99 o
  -3   4  14        0.11      -11.47     12.78 o
  -2   4  14        7.62        2.92     17.67 o
  -1   4  14        9.94      -15.78     15.78 o
   0   4  14      107.09       78.14     21.28 o
   1   4  14       20.71       24.38     21.72 o
   2   4  14       24.03       24.95     17.23 o
   3   4  14        0.10       -4.03     16.67 o
   4   4  14        2.56       -4.31     21.72 o
  -5   5  14        3.67      -12.01     12.01 o
  -4   5  14       77.28       71.79     14.88 o
  -3   5  14       33.95       20.45     19.02 o
  -2   5  14       51.93       34.62     19.68 o
  -1   5  14      138.89      155.56     23.84 o
   0   5  14        6.72       17.77     17.97 o
   1   5  14        1.12        9.51     20.79 o
   2   5  14       27.13       22.85     17.53 o
   3   5  14        1.04      -13.05     16.22 o
   4   5  14        2.50       -1.98     17.73 o
  -5   6  14       40.20       27.76     13.74 o
  -4   6  14        0.03      -11.00     11.00 o
  -3   6  14       48.73       23.44     15.30 o
  -2   6  14       17.68        4.64     26.99 o
  -1   6  14        0.01       -8.89     16.45 o
   0   6  14       89.26       78.49     21.00 o
   1   6  14        2.16       16.74     49.95 o
   2   6  14       26.04       42.81     19.30 o
   3   6  14       30.10       23.11     24.82 o
   4   6  14        4.59       -4.83     17.53 o
  -5   7  14       16.63        4.84     12.87 o
  -4   7  14        3.44        9.46     12.32 o
  -3   7  14       73.61      108.21     19.83 o
  -2   7  14       68.82       61.67     16.63 o
  -1   7  14       51.57       39.94     19.73 o
   0   7  14       12.99       10.24     17.99 o
   1   7  14        3.75       26.48     18.73 o
   2   7  14       56.59       63.14     20.56 o
   3   7  14       29.64       14.53     18.85 o
  -4   8  14        1.72        8.91     12.75 o
  -3   8  14        2.81       10.44     14.40 o
  -2   8  14        0.13       -8.31     21.88 o
  -1   8  14        0.14        6.54     18.20 o
   0   8  14       85.32       51.11     30.40 o
   1   8  14        5.41       -8.26     17.29 o
   2   8  14        0.07       -9.50     17.33 o
   3   8  14        0.07       12.97     21.41 o
  -4   9  14        9.78       -7.34     12.75 o
  -3   9  14        2.92       -1.78     14.26 o
  -2   9  14       31.76       13.45     14.48 o
  -1   9  14        3.12        4.50     13.95 o
   0   9  14        0.62      -10.87     17.53 o
   1   9  14        0.98        2.99     18.61 o
   2   9  14        2.06       -0.11     28.85 o
  -3  10  14      136.66      167.35     21.42 o
  -2  10  14       12.76        7.57     15.05 o
  -1  10  14        0.10       21.97     15.41 o
   0  10  14        0.95       -8.83     16.96 o
   1  10  14        5.51      -17.99     17.99 o
   2  10  14        3.11        2.69     19.24 o
  -2  11  14        7.42        9.39     15.41 o
  -1  11  14       32.81       41.39     22.71 o
   0  11  14        1.30        6.91     19.68 o
  -4   1  15        4.34        9.86     12.82 o
  -3   1  15       49.82       46.94     22.13 o
  -2   1  15       34.22        9.32     19.08 o
  -1   1  15       21.66       16.73     19.05 o
   0   1  15        9.31       23.76     23.89 o
   1   1  15        0.07        1.66     17.77 o
   2   1  15        0.04       27.27     18.85 o
   3   1  15       12.37       40.37     19.08 o
  -4   2  15        2.83        6.93     12.35 o
  -3   2  15        4.52        5.92     14.95 o
  -2   2  15       13.52       14.37     31.02 o
  -1   2  15        1.26        3.33     18.85 o
   0   2  15       33.29       10.61     18.17 o
   1   2  15       23.29       -6.24     17.23 o
   2   2  15        8.19       10.55     17.55 o
   3   2  15        0.02       20.42     18.61 o
  -4   3  15       36.73       30.82     16.12 o
  -3   3  15       17.34        5.39     14.93 o
  -2   3  15      110.48      129.66     25.89 o
  -1   3  15       23.24       11.35     19.96 o
   0   3  15       59.71       62.05     21.50 o
   1   3  15       16.75       11.86     18.17 o
   2   3  15        1.44       -9.94     17.33 o
  -4   4  15       38.67       37.40     22.52 o
  -3   4  15        1.12       -5.20     14.60 o
  -2   4  15       15.35        3.81     20.17 o
  -1   4  15        4.93       17.94     18.90 o
   0   4  15       20.98       35.34     21.00 o
   1   4  15        0.46      -12.45     19.23 o
   2   4  15        2.20      -16.85     16.85 o
  -3   5  15       16.38       13.58     23.38 o
  -2   5  15        4.30      -21.72     21.72 o
  -1   5  15       12.75       14.31     19.52 o
   0   5  15       20.16       54.17     21.69 o
   1   5  15        5.75       -1.46     22.03 o
   2   5  15        4.46       11.79     18.43 o
  -3   6  15        0.02        0.31     19.96 o
  -2   6  15        3.73       14.64     15.28 o
  -1   6  15        0.86        9.93     19.30 o
   0   6  15        6.50       -5.58     18.41 o
   1   6  15        0.10       -1.81     18.17 o
  -2   7  15       36.61       -5.37     20.13 o
  -1   7  15        9.45       20.62     20.48 o
   0   7  15        3.17        5.17     18.64 o
 
